# Supplementary material for: mer-(3,5-Dichloro-2-oxidobenzaldehyde thio­semicarbazonato-κ3 S,N 1,O)(methanol-κO)(1,10-phenanthroline-κ2 N,N′)nickel(II)
Source: Acta Crystallogr Sect E Struct Rep Online. 2009 Apr 18;65(Pt 5):m523–4. doi: 10.1107/S1600536809013208 (PMC2977580; doi:10.1107/S1600536809013208)
Supplement: Supplementary file 1 [file e-65-0m523-sup1.cif]

##############################################################################
###                                                                        ###
###        Electronic paper (Acta Crystallographica Section E)             ###
###                                                                        ###
##############################################################################
#                                                                            #
# This CIF contains the data in a paper accepted for publication in Acta     #
# Crystallographica Section E. It conforms to the requirements of Notes      #
# for Authors for Section E, and has been peer reviewed under the auspices   #
# of the IUCr Commission on Journals.                                        #
#                                                                            #
# Full details of the Crystallographic Information File format               #
# are given in the paper "The Crystallographic Information File (CIF):       #
# a New Standard Archive File for Crystallography" by S. R. Hall, F. H.      #
# Allen and I. D. Brown [Acta Cryst. (1991), A47, 655-685].                  #
#                                                                            #
# The current version of the core CIF dictionary is obtainable from          #
# ftp://ftp.iucr.org/pub/cif_core.dic. The current version number is 2.4.    #
#                                                                            #
# Software is freely available for graphical display of the structure(s) in  #
# this CIF.  For information consult the CIF home page http://www.iucr.org/  #
# cif/home.html                                                              #
#                                                                            #
# This file may be used for bona fide research purposes within the           #
# scientific community so long as proper attribution is given to the journal # 
# article from which it was obtained.                                        #
#                                                                            #
##############################################################################
                                             
data_global
_audit_creation_method     'SHELX97'
_journal_date_recd_electronic     2009-03-19
_journal_date_accepted     2009-04-07
_journal_name_full     'Acta Crystallographica, Section E'
_journal_year     2009
_journal_volume     65
_journal_issue      5
_journal_page_first     m523
_journal_page_last     m524
_journal_paper_category     QM
_journal_coeditor_code     IM2109
_publ_contact_author
;
     Liu, Zheng
     Key Laboratory of Nonferrous Metal Materials and Processing Technology
     (Department of Material and Chemical Engineering,
     Guilin University of Technology),
     Ministry of Education,
     Guilin, 541004
     People's Republic of China
;
_publ_contact_author_email     lisa4.6@163.com
_publ_contact_author_phone     '86 773 5896453'
_publ_section_title
;\
<i>mer</i>-(3,5-Dichloro-2-oxidobenzaldehyde
thiosemicarbazonato-\k^3^<i>S</i>,<i>N</i>^1^,<i>O</i>)(methanol-\k<i>O</i>)\
(1,10-phenanthroline-\k^2^<i>N</i>,<i>N</i>')nickel(II)
;
loop_
    _publ_author_name
    _publ_author_footnote
    _publ_author_address
    'Gao, J. Y.' .
;
Key Laboratory of Non-ferrous Metal Materials and Processing Technology
Department of Material and Chemical Engineering
Guilin University of Technology
Ministry of Education
Guilin 541004
People's Republic of China
;
    'Liu, Z.' .
;
Key Laboratory of Non-ferrous Metal Materials and Processing Technology
Department of Material and Chemical Engineering
Guilin University of Technology
Ministry of Education
Guilin 541004
People's Republic of China
;
    'Wang, Y.' .
;
Key Laboratory of Non-ferrous Metal Materials and Processing Technology
Department of Material and Chemical Engineering
Guilin University of Technology
Ministry of Education
Guilin 541004
People's Republic of China
;
data_I
_audit_creation_method     SHELXL-97
_chemical_name_systematic
;
<i>mer</i>-(3,5-Dichloro-2-oxidobenzaldehyde
thiosemicarbazonato-\k^3^<i>S</i>,<i>N</i>^1^,<i>O</i>)(methanol-
\k<i>O</i>)(1,10-phenanthroline-\k^2^<i>N</i>,<i>N</i>')nickel(II)
;
_chemical_name_common     ?
_chemical_formula_moiety     ?
_chemical_formula_sum     'C21 H17 Cl2 N5 Ni O2 S'
_chemical_formula_iupac     '[Ni (C8 H5 Cl2 N3 O S) (C12 H8 N2) (C H4 O)]'
_chemical_formula_weight     533.07
_chemical_melting_point     ?
_symmetry_cell_setting     Monoclinic
_symmetry_space_group_name_H-M     'P 21/n'
loop_
    _symmetry_equiv_pos_as_xyz
    'x, y, z'
    '-x+1/2, y+1/2, -z+1/2'
    '-x, -y, -z'
    'x-1/2, -y-1/2, z-1/2'
_cell_length_a     12.0580(10)
_cell_length_b     12.9460(10)
_cell_length_c     14.973(2)
_cell_angle_alpha     90.00
_cell_angle_beta     105.9180(10)
_cell_angle_gamma     90.00
_cell_volume     2247.6(4)
_cell_formula_units_Z     4
_cell_measurement_reflns_used     3309
_cell_measurement_theta_min     3.558
_cell_measurement_theta_max     25.344
_cell_measurement_temperature     298(2)
_exptl_crystal_description     block
_exptl_crystal_colour     red
_exptl_crystal_size_max     0.30
_exptl_crystal_size_mid     0.28
_exptl_crystal_size_min     0.13
_exptl_crystal_density_diffrn     1.575
_exptl_crystal_density_meas     ?
_exptl_crystal_density_method     'not measured'
_exptl_crystal_F_000     1088
_exptl_absorpt_coefficient_mu     1.223
_exptl_absorpt_correction_type     multi-scan
_exptl_absorpt_process_details     '(SADABS; Sheldrick, 1996)'
_exptl_absorpt_correction_T_min     0.7104
_exptl_absorpt_correction_T_max     0.8572
_exptl_special_details
;
;
_diffrn_ambient_temperature     298(2)
_diffrn_radiation_type     MoK\a
_diffrn_radiation_wavelength     0.71073
_diffrn_radiation_source     'fine-focus sealed tube'
_diffrn_radiation_monochromator     graphite
_diffrn_measurement_device_type     'Bruker SMART CCD area-detector'
_diffrn_measurement_method     '\f and \w'
_diffrn_detector_area_resol_mean     ?
_diffrn_reflns_number     10910
_diffrn_reflns_av_R_equivalents     0.0401
_diffrn_reflns_av_sigmaI/netI     0.0474
_diffrn_reflns_theta_min     2.12
_diffrn_reflns_theta_max     25.01
_diffrn_reflns_theta_full     25.01
_diffrn_measured_fraction_theta_max     0.996
_diffrn_measured_fraction_theta_full     0.996
_diffrn_reflns_limit_h_min     -13
_diffrn_reflns_limit_h_max     14
_diffrn_reflns_limit_k_min     -15
_diffrn_reflns_limit_k_max     14
_diffrn_reflns_limit_l_min     -17
_diffrn_reflns_limit_l_max     17
_diffrn_standards_number     ?
_diffrn_standards_interval_count     ?
_diffrn_standards_interval_time     ?
_diffrn_standards_decay_%     ?
_refine_special_details
;
Refinement of <i>F</i>^2^ against ALL reflections. The weighted <i>R</i>-factor
<i>wR</i> and goodness of fit <i>S</i> are based on <i>F</i>^2^, conventional
<i>R</i>-factors <i>R</i> are based on <i>F</i>, with <i>F</i> set to zero for
negative <i>F</i>^2^. The threshold expression of <i>F</i>^2^ >
\s(<i>F</i>^2^) is used only for calculating <i>R</i>-factors(gt) <i>etc</i>.
and is not relevant to the choice of reflections for refinement.
<i>R</i>-factors based on <i>F</i>^2^ are statistically about twice as large
as those based on <i>F</i>, and <i>R</i>- factors based on ALL data will be
even larger.
;
_reflns_number_total     3951
_reflns_number_gt     2708
_reflns_threshold_expression     I>2\s(I)
_refine_ls_structure_factor_coef     Fsqd
_refine_ls_matrix_type     full
_refine_ls_R_factor_all     0.0740
_refine_ls_R_factor_gt     0.0403
_refine_ls_wR_factor_gt     0.0956
_refine_ls_wR_factor_ref     0.1185
_refine_ls_goodness_of_fit_ref     1.062
_refine_ls_restrained_S_all     1.062
_refine_ls_number_reflns     3951
_refine_ls_number_parameters     289
_refine_ls_number_restraints     0
_refine_ls_hydrogen_treatment     constr
_refine_ls_weighting_scheme     calc
_refine_ls_weighting_details
         'calc w=1/[\s^2^(Fo^2^)+(0.0487P)^2^+1.8417P] where P=(Fo^2^+2Fc^2^)/3'
_atom_sites_solution_hydrogens     geom
_atom_sites_solution_primary     direct
_atom_sites_solution_secondary     difmap
_refine_ls_shift/su_max     0.001
_refine_ls_shift/su_mean     0.000
_refine_diff_density_max     0.635
_refine_diff_density_min     -0.371
_refine_ls_extinction_method     none
_refine_ls_extinction_coef     ?
loop_
    _atom_type_symbol
    _atom_type_description
    _atom_type_scat_dispersion_real
    _atom_type_scat_dispersion_imag
    _atom_type_scat_source
    'C' 'C' 0.0033 0.0016
                         'International Tables Vol C Tables 4.2.6.8 and 6.1.1.4'
    'H' 'H' 0.0000 0.0000
                         'International Tables Vol C Tables 4.2.6.8 and 6.1.1.4'
    'N' 'N' 0.0061 0.0033
                         'International Tables Vol C Tables 4.2.6.8 and 6.1.1.4'
    'O' 'O' 0.0106 0.0060
                         'International Tables Vol C Tables 4.2.6.8 and 6.1.1.4'
    'Ni' 'Ni' 0.3393 1.1124
                         'International Tables Vol C Tables 4.2.6.8 and 6.1.1.4'
    'S' 'S' 0.1246 0.1234
                         'International Tables Vol C Tables 4.2.6.8 and 6.1.1.4'
    'Cl' 'Cl' 0.1484 0.1585
                         'International Tables Vol C Tables 4.2.6.8 and 6.1.1.4'
_computing_data_collection     'SMART (Bruker, 2001)'
_computing_cell_refinement     'SAINT (Bruker, 2001)'
_computing_data_reduction     'SAINT (Bruker, 2001)'
_computing_structure_solution     'SHELXS97 (Sheldrick, 2008)'
_computing_structure_refinement     'SHELXL97 (Sheldrick, 2008)'
_computing_molecular_graphics     'SHELXTL (Sheldrick, 2008)'
_computing_publication_material     'SHELXTL (Sheldrick, 2008)'
loop_
    _atom_site_type_symbol
    _atom_site_label
    _atom_site_fract_x
    _atom_site_fract_y
    _atom_site_fract_z
    _atom_site_U_iso_or_equiv
    _atom_site_adp_type
    _atom_site_calc_flag
    _atom_site_refinement_flags
    _atom_site_occupancy
    _atom_site_disorder_assembly
    _atom_site_disorder_group
    Ni Ni1 0.79152(4) 0.87614(4) 0.19294(3) 0.03473(17) Uani d . 1 . .
    S S1 0.73435(9) 1.01246(8) 0.27489(7) 0.0455(3) Uani d . 1 . .
    Cl Cl1 0.88829(11) 0.63336(11) -0.01564(9) 0.0725(4) Uani d . 1 . .
    Cl Cl2 1.32931(13) 0.62176(14) 0.18947(12) 0.0989(6) Uani d . 1 . .
    N N1 0.9387(3) 0.8831(2) 0.2981(2) 0.0352(7) Uani d . 1 . .
    N N2 0.9476(3) 0.9456(3) 0.3753(2) 0.0431(8) Uani d . 1 . .
    N N3 0.8598(3) 1.0689(3) 0.4404(2) 0.0646(12) Uani d . 1 . .
    H H3A 0.9190 1.0694 0.4881 0.077 Uiso calc R 1 . .
    H H3B 0.8024 1.1090 0.4385 0.077 Uiso calc R 1 . .
    N N4 0.6453(3) 0.8694(2) 0.0803(2) 0.0362(7) Uani d . 1 . .
    N N5 0.8398(3) 0.9774(2) 0.1016(2) 0.0400(8) Uani d . 1 . .
    O O1 0.8512(2) 0.7563(2) 0.13516(18) 0.0420(7) Uani d . 1 . .
    O O2 0.7231(3) 0.7590(2) 0.2641(2) 0.0538(8) Uani d . 1 . .
    H H2 0.7287 0.6980 0.2512 0.081 Uiso d R 1 . .
    C C1 1.0316(3) 0.8325(3) 0.3000(3) 0.0394(10) Uani d . 1 . .
    H H1 1.0940 0.8421 0.3519 0.047 Uiso calc R 1 . .
    C C2 1.0484(3) 0.7622(3) 0.2296(3) 0.0382(9) Uani d . 1 . .
    C C3 0.9579(3) 0.7308(3) 0.1505(3) 0.0378(9) Uani d . 1 . .
    C C4 0.9926(4) 0.6668(3) 0.0864(3) 0.0483(11) Uani d . 1 . .
    C C5 1.1037(4) 0.6326(4) 0.0978(3) 0.0584(12) Uani d . 1 . .
    H H5 1.1217 0.5898 0.0539 0.070 Uiso calc R 1 . .
    C C6 1.1881(4) 0.6634(4) 0.1761(3) 0.0579(12) Uani d . 1 . .
    C C7 1.1614(4) 0.7264(3) 0.2404(3) 0.0503(11) Uani d . 1 . .
    H H7 1.2194 0.7461 0.2926 0.060 Uiso calc R 1 . .
    C C8 0.8571(3) 1.0056(3) 0.3689(3) 0.0418(10) Uani d . 1 . .
    C C9 0.5507(4) 0.8126(3) 0.0704(3) 0.0480(11) Uani d . 1 . .
    H H9 0.5425 0.7747 0.1209 0.058 Uiso calc R 1 . .
    C C10 0.4635(4) 0.8078(4) -0.0128(3) 0.0587(13) Uani d . 1 . .
    H H10 0.3990 0.7665 -0.0175 0.070 Uiso calc R 1 . .
    C C11 0.4735(4) 0.8640(3) -0.0866(3) 0.0560(13) Uani d . 1 . .
    H H11 0.4154 0.8615 -0.1423 0.067 Uiso calc R 1 . .
    C C12 0.5710(4) 0.9260(3) -0.0794(3) 0.0460(11) Uani d . 1 . .
    C C13 0.6555(3) 0.9246(3) 0.0063(3) 0.0371(9) Uani d . 1 . .
    C C14 0.7589(3) 0.9836(3) 0.0181(3) 0.0385(9) Uani d . 1 . .
    C C15 0.7722(4) 1.0463(3) -0.0550(3) 0.0501(11) Uani d . 1 . .
    C C16 0.8737(5) 1.1054(4) -0.0371(3) 0.0611(13) Uani d . 1 . .
    H H16 0.8860 1.1489 -0.0829 0.073 Uiso calc R 1 . .
    C C17 0.9543(4) 1.0995(4) 0.0467(4) 0.0631(14) Uani d . 1 . .
    H H17 1.0213 1.1387 0.0588 0.076 Uiso calc R 1 . .
    C C18 0.9340(4) 1.0331(4) 0.1140(3) 0.0532(12) Uani d . 1 . .
    H H18 0.9900 1.0281 0.1706 0.064 Uiso calc R 1 . .
    C C19 0.5891(4) 0.9883(4) -0.1528(3) 0.0591(13) Uani d . 1 . .
    H H19 0.5339 0.9884 -0.2101 0.071 Uiso calc R 1 . .
    C C20 0.6836(5) 1.0465(4) -0.1410(3) 0.0614(13) Uani d . 1 . .
    H H20 0.6918 1.0879 -0.1896 0.074 Uiso calc R 1 . .
    C C21 0.6611(6) 0.7670(5) 0.3301(5) 0.108(2) Uani d . 1 . .
    H H21A 0.7122 0.7870 0.3888 0.162 Uiso calc R 1 . .
    H H21B 0.6267 0.7015 0.3365 0.162 Uiso calc R 1 . .
    H H21C 0.6017 0.8181 0.3105 0.162 Uiso calc R 1 . .
loop_
    _atom_site_aniso_label
    _atom_site_aniso_U_11
    _atom_site_aniso_U_22
    _atom_site_aniso_U_33
    _atom_site_aniso_U_12
    _atom_site_aniso_U_13
    _atom_site_aniso_U_23
    Ni1 0.0340(3) 0.0319(3) 0.0326(3) 0.0002(2) -0.0005(2) -0.0013(2)
    S1 0.0426(6) 0.0409(6) 0.0424(6) 0.0096(5) -0.0065(5) -0.0087(5)
    Cl1 0.0662(8) 0.0739(9) 0.0733(9) -0.0054(7) 0.0119(6) -0.0356(7)
    Cl2 0.0624(9) 0.1247(14) 0.1059(12) 0.0483(9) 0.0165(8) -0.0035(10)
    N1 0.0361(18) 0.0347(18) 0.0302(16) 0.0029(15) 0.0015(13) 0.0019(14)
    N2 0.043(2) 0.044(2) 0.0340(18) 0.0084(16) -0.0028(15) -0.0093(15)
    N3 0.060(2) 0.074(3) 0.047(2) 0.022(2) -0.0076(18) -0.026(2)
    N4 0.0354(18) 0.0324(18) 0.0366(18) 0.0010(15) 0.0028(14) -0.0042(15)
    N5 0.0381(18) 0.0372(19) 0.0400(19) -0.0003(15) 0.0025(15) 0.0009(15)
    O1 0.0351(16) 0.0375(16) 0.0496(16) -0.0010(12) 0.0051(12) -0.0068(13)
    O2 0.071(2) 0.0428(18) 0.0553(19) -0.0042(16) 0.0301(16) 0.0033(15)
    C1 0.034(2) 0.045(2) 0.031(2) 0.0009(19) -0.0040(17) 0.0041(18)
    C2 0.041(2) 0.033(2) 0.039(2) 0.0036(18) 0.0088(18) 0.0083(17)
    C3 0.044(2) 0.027(2) 0.044(2) -0.0016(18) 0.0137(19) 0.0038(17)
    C4 0.053(3) 0.035(2) 0.056(3) -0.001(2) 0.012(2) -0.007(2)
    C5 0.064(3) 0.047(3) 0.070(3) 0.011(2) 0.028(3) -0.007(2)
    C6 0.047(3) 0.058(3) 0.069(3) 0.018(2) 0.016(2) 0.009(3)
    C7 0.046(3) 0.051(3) 0.050(3) 0.011(2) 0.006(2) 0.010(2)
    C8 0.040(2) 0.041(2) 0.037(2) 0.0004(19) -0.0015(18) -0.0050(18)
    C9 0.043(3) 0.042(3) 0.056(3) -0.003(2) 0.008(2) -0.006(2)
    C10 0.038(3) 0.054(3) 0.070(3) -0.003(2) -0.009(2) -0.013(3)
    C11 0.047(3) 0.050(3) 0.053(3) 0.011(2) -0.017(2) -0.016(2)
    C12 0.049(3) 0.045(3) 0.035(2) 0.010(2) -0.0034(19) -0.0093(19)
    C13 0.043(2) 0.030(2) 0.034(2) 0.0076(18) 0.0038(18) -0.0036(17)
    C14 0.046(2) 0.033(2) 0.035(2) 0.0056(18) 0.0080(18) -0.0007(17)
    C15 0.058(3) 0.044(3) 0.049(3) 0.008(2) 0.016(2) 0.007(2)
    C16 0.076(4) 0.052(3) 0.063(3) 0.004(3) 0.031(3) 0.018(2)
    C17 0.060(3) 0.051(3) 0.077(4) -0.013(2) 0.017(3) 0.009(3)
    C18 0.045(3) 0.054(3) 0.054(3) -0.009(2) 0.003(2) 0.002(2)
    C19 0.070(3) 0.061(3) 0.036(2) 0.015(3) -0.004(2) -0.002(2)
    C20 0.080(4) 0.064(3) 0.037(3) 0.019(3) 0.012(2) 0.012(2)
    C21 0.132(6) 0.090(5) 0.108(5) -0.016(4) 0.043(5) 0.021(4)
_geom_special_details
;
All e.s.d.'s (except the e.s.d. in the dihedral angle between two l.s. planes)
are estimated using the full covariance matrix. The cell e.s.d.'s are taken
into account individually in the estimation of e.s.d.'s in distances, angles
and torsion angles; correlations between e.s.d.'s in cell parameters are only
used when they are defined by crystal symmetry. An approximate (isotropic)
treatment of cell e.s.d.'s is used for estimating e.s.d.'s involving l.s.
planes.
;
loop_
    _geom_bond_atom_site_label_1
    _geom_bond_atom_site_label_2
    _geom_bond_site_symmetry_2
    _geom_bond_distance
    _geom_bond_publ_flag
    Ni1 O1 . 2.004(3) ?
    Ni1 N1 . 2.026(3) ?
    Ni1 N4 . 2.081(3) ?
    Ni1 N5 . 2.089(3) ?
    Ni1 O2 . 2.145(3) ?
    Ni1 S1 . 2.3578(11) ?
    S1 C8 . 1.743(4) ?
    Cl1 C4 . 1.746(4) ?
    Cl2 C6 . 1.745(5) ?
    N1 C1 . 1.290(5) ?
    N1 N2 . 1.391(4) ?
    N2 C8 . 1.321(5) ?
    N3 C8 . 1.342(5) ?
    N3 H3A . 0.8600 ?
    N3 H3B . 0.8600 ?
    N4 C9 . 1.331(5) ?
    N4 C13 . 1.353(5) ?
    N5 C18 . 1.314(5) ?
    N5 C14 . 1.362(5) ?
    O1 C3 . 1.286(4) ?
    O2 C21 . 1.398(7) ?
    O2 H2 . 0.8200 ?
    C1 C2 . 1.448(5) ?
    C1 H1 . 0.9300 ?
    C2 C7 . 1.407(5) ?
    C2 C3 . 1.433(5) ?
    C3 C4 . 1.415(6) ?
    C4 C5 . 1.376(6) ?
    C5 C6 . 1.383(6) ?
    C5 H5 . 0.9300 ?
    C6 C7 . 1.366(6) ?
    C7 H7 . 0.9300 ?
    C9 C10 . 1.393(6) ?
    C9 H9 . 0.9300 ?
    C10 C11 . 1.357(7) ?
    C10 H10 . 0.9300 ?
    C11 C12 . 1.403(6) ?
    C11 H11 . 0.9300 ?
    C12 C13 . 1.403(5) ?
    C12 C19 . 1.427(6) ?
    C13 C14 . 1.430(5) ?
    C14 C15 . 1.406(6) ?
    C15 C16 . 1.405(6) ?
    C15 C20 . 1.430(6) ?
    C16 C17 . 1.362(6) ?
    C16 H16 . 0.9300 ?
    C17 C18 . 1.396(6) ?
    C17 H17 . 0.9300 ?
    C18 H18 . 0.9300 ?
    C19 C20 . 1.338(7) ?
    C19 H19 . 0.9300 ?
    C20 H20 . 0.9300 ?
    C21 H21A . 0.9600 ?
    C21 H21B . 0.9600 ?
    C21 H21C . 0.9600 ?
loop_
    _geom_angle_atom_site_label_1
    _geom_angle_atom_site_label_2
    _geom_angle_atom_site_label_3
    _geom_angle_site_symmetry_1
    _geom_angle_site_symmetry_3
    _geom_angle
    _geom_angle_publ_flag
    O1 Ni1 N1 . . 91.59(11) ?
    O1 Ni1 N4 . . 86.69(11) ?
    N1 Ni1 N4 . . 177.11(12) ?
    O1 Ni1 N5 . . 90.32(12) ?
    N1 Ni1 N5 . . 97.97(12) ?
    N4 Ni1 N5 . . 79.74(12) ?
    O1 Ni1 O2 . . 84.23(11) ?
    N1 Ni1 O2 . . 91.15(12) ?
    N4 Ni1 O2 . . 90.98(12) ?
    N5 Ni1 O2 . . 169.51(12) ?
    O1 Ni1 S1 . . 174.34(8) ?
    N1 Ni1 S1 . . 83.20(9) ?
    N4 Ni1 S1 . . 98.62(9) ?
    N5 Ni1 S1 . . 92.58(10) ?
    O2 Ni1 S1 . . 93.65(9) ?
    C8 S1 Ni1 . . 94.43(14) ?
    C1 N1 N2 . . 114.1(3) ?
    C1 N1 Ni1 . . 124.4(3) ?
    N2 N1 Ni1 . . 121.5(2) ?
    C8 N2 N1 . . 114.1(3) ?
    C8 N3 H3A . . 120.0 ?
    C8 N3 H3B . . 120.0 ?
    H3A N3 H3B . . 120.0 ?
    C9 N4 C13 . . 118.0(3) ?
    C9 N4 Ni1 . . 128.5(3) ?
    C13 N4 Ni1 . . 113.3(2) ?
    C18 N5 C14 . . 118.1(4) ?
    C18 N5 Ni1 . . 129.5(3) ?
    C14 N5 Ni1 . . 112.3(3) ?
    C3 O1 Ni1 . . 125.6(2) ?
    C21 O2 Ni1 . . 130.7(3) ?
    C21 O2 H2 . . 109.5 ?
    Ni1 O2 H2 . . 119.7 ?
    N1 C1 C2 . . 126.6(3) ?
    N1 C1 H1 . . 116.7 ?
    C2 C1 H1 . . 116.7 ?
    C7 C2 C3 . . 119.7(4) ?
    C7 C2 C1 . . 116.6(4) ?
    C3 C2 C1 . . 123.6(4) ?
    O1 C3 C4 . . 119.8(4) ?
    O1 C3 C2 . . 124.9(4) ?
    C4 C3 C2 . . 115.3(4) ?
    C5 C4 C3 . . 124.2(4) ?
    C5 C4 Cl1 . . 118.2(3) ?
    C3 C4 Cl1 . . 117.5(3) ?
    C4 C5 C6 . . 118.5(4) ?
    C4 C5 H5 . . 120.7 ?
    C6 C5 H5 . . 120.7 ?
    C7 C6 C5 . . 120.6(4) ?
    C7 C6 Cl2 . . 121.0(4) ?
    C5 C6 Cl2 . . 118.4(4) ?
    C6 C7 C2 . . 121.6(4) ?
    C6 C7 H7 . . 119.2 ?
    C2 C7 H7 . . 119.2 ?
    N2 C8 N3 . . 117.6(3) ?
    N2 C8 S1 . . 126.2(3) ?
    N3 C8 S1 . . 116.3(3) ?
    N4 C9 C10 . . 122.5(4) ?
    N4 C9 H9 . . 118.7 ?
    C10 C9 H9 . . 118.7 ?
    C11 C10 C9 . . 119.4(4) ?
    C11 C10 H10 . . 120.3 ?
    C9 C10 H10 . . 120.3 ?
    C10 C11 C12 . . 120.2(4) ?
    C10 C11 H11 . . 119.9 ?
    C12 C11 H11 . . 119.9 ?
    C13 C12 C11 . . 116.5(4) ?
    C13 C12 C19 . . 119.0(4) ?
    C11 C12 C19 . . 124.4(4) ?
    N4 C13 C12 . . 123.3(4) ?
    N4 C13 C14 . . 116.9(3) ?
    C12 C13 C14 . . 119.7(4) ?
    N5 C14 C15 . . 122.9(4) ?
    N5 C14 C13 . . 117.5(3) ?
    C15 C14 C13 . . 119.6(4) ?
    C16 C15 C14 . . 116.4(4) ?
    C16 C15 C20 . . 124.5(4) ?
    C14 C15 C20 . . 119.0(4) ?
    C17 C16 C15 . . 120.6(4) ?
    C17 C16 H16 . . 119.7 ?
    C15 C16 H16 . . 119.7 ?
    C16 C17 C18 . . 118.5(4) ?
    C16 C17 H17 . . 120.7 ?
    C18 C17 H17 . . 120.7 ?
    N5 C18 C17 . . 123.4(4) ?
    N5 C18 H18 . . 118.3 ?
    C17 C18 H18 . . 118.3 ?
    C20 C19 C12 . . 121.5(4) ?
    C20 C19 H19 . . 119.3 ?
    C12 C19 H19 . . 119.3 ?
    C19 C20 C15 . . 121.1(4) ?
    C19 C20 H20 . . 119.5 ?
    C15 C20 H20 . . 119.5 ?
    O2 C21 H21A . . 109.5 ?
    O2 C21 H21B . . 109.5 ?
    H21A C21 H21B . . 109.5 ?
    O2 C21 H21C . . 109.5 ?
    H21A C21 H21C . . 109.5 ?
    H21B C21 H21C . . 109.5 ?
loop_
    _geom_torsion_atom_site_label_1
    _geom_torsion_atom_site_label_2
    _geom_torsion_atom_site_label_3
    _geom_torsion_atom_site_label_4
    _geom_torsion_site_symmetry_1
    _geom_torsion_site_symmetry_2
    _geom_torsion_site_symmetry_3
    _geom_torsion_site_symmetry_4
    _geom_torsion
    _geom_torsion_publ_flag
    O1 Ni1 S1 C8 . . . . 17.3(9) ?
    N1 Ni1 S1 C8 . . . . -5.61(16) ?
    N4 Ni1 S1 C8 . . . . 176.66(17) ?
    N5 Ni1 S1 C8 . . . . -103.33(16) ?
    O2 Ni1 S1 C8 . . . . 85.12(16) ?
    O1 Ni1 N1 C1 . . . . 10.5(3) ?
    N4 Ni1 N1 C1 . . . . -43(3) ?
    N5 Ni1 N1 C1 . . . . -80.1(3) ?
    O2 Ni1 N1 C1 . . . . 94.7(3) ?
    S1 Ni1 N1 C1 . . . . -171.7(3) ?
    O1 Ni1 N1 N2 . . . . -170.2(3) ?
    N4 Ni1 N1 N2 . . . . 137(2) ?
    N5 Ni1 N1 N2 . . . . 99.2(3) ?
    O2 Ni1 N1 N2 . . . . -86.0(3) ?
    S1 Ni1 N1 N2 . . . . 7.6(3) ?
    C1 N1 N2 C8 . . . . 173.2(3) ?
    Ni1 N1 N2 C8 . . . . -6.2(4) ?
    O1 Ni1 N4 C9 . . . . 87.0(3) ?
    N1 Ni1 N4 C9 . . . . 140(2) ?
    N5 Ni1 N4 C9 . . . . 177.9(4) ?
    O2 Ni1 N4 C9 . . . . 2.8(3) ?
    S1 Ni1 N4 C9 . . . . -91.0(3) ?
    O1 Ni1 N4 C13 . . . . -87.1(3) ?
    N1 Ni1 N4 C13 . . . . -34(3) ?
    N5 Ni1 N4 C13 . . . . 3.8(3) ?
    O2 Ni1 N4 C13 . . . . -171.3(3) ?
    S1 Ni1 N4 C13 . . . . 94.8(2) ?
    O1 Ni1 N5 C18 . . . . -96.3(4) ?
    N1 Ni1 N5 C18 . . . . -4.6(4) ?
    N4 Ni1 N5 C18 . . . . 177.2(4) ?
    O2 Ni1 N5 C18 . . . . -154.8(6) ?
    S1 Ni1 N5 C18 . . . . 78.9(4) ?
    O1 Ni1 N5 C14 . . . . 83.7(3) ?
    N1 Ni1 N5 C14 . . . . 175.4(3) ?
    N4 Ni1 N5 C14 . . . . -2.8(3) ?
    O2 Ni1 N5 C14 . . . . 25.2(8) ?
    S1 Ni1 N5 C14 . . . . -101.1(3) ?
    N1 Ni1 O1 C3 . . . . -20.1(3) ?
    N4 Ni1 O1 C3 . . . . 157.6(3) ?
    N5 Ni1 O1 C3 . . . . 77.9(3) ?
    O2 Ni1 O1 C3 . . . . -111.1(3) ?
    S1 Ni1 O1 C3 . . . . -42.8(10) ?
    O1 Ni1 O2 C21 . . . . 178.3(5) ?
    N1 Ni1 O2 C21 . . . . 86.9(5) ?
    N4 Ni1 O2 C21 . . . . -95.1(5) ?
    N5 Ni1 O2 C21 . . . . -122.7(7) ?
    S1 Ni1 O2 C21 . . . . 3.6(5) ?
    N2 N1 C1 C2 . . . . -179.7(4) ?
    Ni1 N1 C1 C2 . . . . -0.3(6) ?
    N1 C1 C2 C7 . . . . 171.7(4) ?
    N1 C1 C2 C3 . . . . -6.6(6) ?
    Ni1 O1 C3 C4 . . . . -160.4(3) ?
    Ni1 O1 C3 C2 . . . . 19.7(5) ?
    C7 C2 C3 O1 . . . . 177.8(4) ?
    C1 C2 C3 O1 . . . . -3.9(6) ?
    C7 C2 C3 C4 . . . . -2.1(5) ?
    C1 C2 C3 C4 . . . . 176.2(4) ?
    O1 C3 C4 C5 . . . . -177.9(4) ?
    C2 C3 C4 C5 . . . . 2.0(6) ?
    O1 C3 C4 Cl1 . . . . 4.5(5) ?
    C2 C3 C4 Cl1 . . . . -175.6(3) ?
    C3 C4 C5 C6 . . . . -1.0(7) ?
    Cl1 C4 C5 C6 . . . . 176.6(4) ?
    C4 C5 C6 C7 . . . . -0.1(7) ?
    C4 C5 C6 Cl2 . . . . -178.9(4) ?
    C5 C6 C7 C2 . . . . -0.1(7) ?
    Cl2 C6 C7 C2 . . . . 178.7(3) ?
    C3 C2 C7 C6 . . . . 1.3(6) ?
    C1 C2 C7 C6 . . . . -177.1(4) ?
    N1 N2 C8 N3 . . . . -179.3(4) ?
    N1 N2 C8 S1 . . . . -0.6(5) ?
    Ni1 S1 C8 N2 . . . . 5.3(4) ?
    Ni1 S1 C8 N3 . . . . -175.9(3) ?
    C13 N4 C9 C10 . . . . 0.4(6) ?
    Ni1 N4 C9 C10 . . . . -173.5(3) ?
    N4 C9 C10 C11 . . . . -1.0(7) ?
    C9 C10 C11 C12 . . . . 0.3(7) ?
    C10 C11 C12 C13 . . . . 0.9(6) ?
    C10 C11 C12 C19 . . . . -179.6(4) ?
    C9 N4 C13 C12 . . . . 0.9(6) ?
    Ni1 N4 C13 C12 . . . . 175.7(3) ?
    C9 N4 C13 C14 . . . . -179.0(3) ?
    Ni1 N4 C13 C14 . . . . -4.1(4) ?
    C11 C12 C13 N4 . . . . -1.6(6) ?
    C19 C12 C13 N4 . . . . 178.9(4) ?
    C11 C12 C13 C14 . . . . 178.3(4) ?
    C19 C12 C13 C14 . . . . -1.2(6) ?
    C18 N5 C14 C15 . . . . 0.4(6) ?
    Ni1 N5 C14 C15 . . . . -179.6(3) ?
    C18 N5 C14 C13 . . . . -178.5(4) ?
    Ni1 N5 C14 C13 . . . . 1.5(4) ?
    N4 C13 C14 N5 . . . . 1.8(5) ?
    C12 C13 C14 N5 . . . . -178.1(4) ?
    N4 C13 C14 C15 . . . . -177.2(4) ?
    C12 C13 C14 C15 . . . . 3.0(6) ?
    N5 C14 C15 C16 . . . . -1.5(6) ?
    C13 C14 C15 C16 . . . . 177.4(4) ?
    N5 C14 C15 C20 . . . . 178.8(4) ?
    C13 C14 C15 C20 . . . . -2.3(6) ?
    C14 C15 C16 C17 . . . . 1.0(7) ?
    C20 C15 C16 C17 . . . . -179.3(5) ?
    C15 C16 C17 C18 . . . . 0.3(7) ?
    C14 N5 C18 C17 . . . . 1.1(7) ?
    Ni1 N5 C18 C17 . . . . -178.9(3) ?
    C16 C17 C18 N5 . . . . -1.5(8) ?
    C13 C12 C19 C20 . . . . -1.2(7) ?
    C11 C12 C19 C20 . . . . 179.3(4) ?
    C12 C19 C20 C15 . . . . 1.9(7) ?
    C16 C15 C20 C19 . . . . -179.8(5) ?
    C14 C15 C20 C19 . . . . -0.1(7) ?
loop_
    _geom_hbond_atom_site_label_D
    _geom_hbond_atom_site_label_H
    _geom_hbond_atom_site_label_A
    _geom_hbond_site_symmetry_A
    _geom_hbond_distance_DH
    _geom_hbond_distance_HA
    _geom_hbond_distance_DA
    _geom_hbond_angle_DHA
    O2 H2 S1 2_645 0.820 2.493 3.310(3) 173.9
    N3 H3A N2 3_776 0.860 2.237 3.087(4) 169.5
    N3 H3B Cl1 2_655 0.860 2.859 3.573(2) 141.5
    C11 H11 S1 3_675 0.931 2.810 3.593(5) 142.4
