# Supplementary material for: mer-(3,5-Dichloro-2-oxidobenzaldehyde thio­semicarbazonato-κ3 S,N 1,O)(methanol-κO)(1,10-phenanthroline-κ2 N,N′)nickel(II)
Source: Acta Crystallogr Sect E Struct Rep Online. 2009 Apr 18;65(Pt 5):m523–4. doi: 10.1107/S1600536809013208 (PMC2977580; doi:10.1107/S1600536809013208)
Supplement: Supplementary file 2 [file e-65-0m523-Isup2.hkl]

# 
# h,k,l, Fc-squared, Fo-squared, sigma(Fo-squared) and status flag 
# 
data_I
_shelx_title ' 080505g in P2(1)/n' 
_shelx_refln_list_code          4 
_shelx_F_calc_maximum      290.39 
_exptl_crystal_F_000      1088.00 
_reflns_d_resolution_high  0.8406 
 
loop_ 
 _symmetry_equiv_pos_as_xyz 
 'x, y, z' 
 '-x+1/2, y+1/2, -z+1/2' 
 '-x, -y, -z' 
 'x-1/2, -y-1/2, z-1/2' 
 
_cell_length_a    12.0580 
_cell_length_b    12.9455 
_cell_length_c    14.9730 
_cell_angle_alpha  90.000 
_cell_angle_beta  105.918 
_cell_angle_gamma  90.000 
 
_shelx_F_squared_multiplier     1.000 
 
loop_ 
 _refln_index_h 
 _refln_index_k 
 _refln_index_l 
 _refln_F_squared_calc 
 _refln_F_squared_meas 
 _refln_F_squared_sigma 
 _refln_observed_status 
   2   0   0     9065.62     9483.68    142.75 o 
   4   0   0       35.39       22.00      9.16 o 
   6   0   0      202.71      236.50     24.64 o 
   8   0   0      640.29      719.83     76.92 o 
  12   0   0      525.00      470.61     74.89 o 
   1   1   0      671.35      551.19     11.09 o 
   2   1   0      112.29      157.22     15.79 o 
   3   1   0     2796.75     2851.53     51.80 o 
   4   1   0     1088.74     1245.32     23.82 o 
   5   1   0     4717.71     4978.58     74.34 o 
   6   1   0      894.98      786.43     25.29 o 
   7   1   0      754.19      812.18     25.08 o 
   8   1   0      356.72      327.67     35.76 o 
   9   1   0      515.00      468.74     25.00 o 
  10   1   0      141.96      143.49     18.99 o 
  11   1   0       76.78       74.90     23.12 o 
  12   1   0       65.41       72.64     24.13 o 
  13   1   0       30.77       22.91     35.53 o 
   0   2   0     2601.51     3126.11     74.00 o 
   1   2   0    18217.73    20276.49    243.33 o 
   2   2   0     7427.50     8505.38    108.61 o 
   3   2   0     7869.47     7915.09     88.84 o 
   4   2   0       75.36       65.45      7.98 o 
   5   2   0      603.06      689.84     19.48 o 
   6   2   0     2265.05     2438.59     41.75 o 
   7   2   0     3375.75     3468.57     55.68 o 
   8   2   0      140.20      165.87     16.88 o 
   9   2   0     2690.37     2733.70     53.08 o 
  10   2   0       37.63       19.35     19.52 o 
  11   2   0       45.80       10.01     19.61 o 
  12   2   0      251.76      260.47     27.78 o 
  13   2   0      475.30      482.58     41.81 o 
   1   3   0     6605.08     7439.54     95.56 o 
   2   3   0     1367.00     1174.85     22.39 o 
   3   3   0     1308.00     1365.01     21.19 o 
   4   3   0     6788.09     6502.26     78.02 o 
   5   3   0     4312.24     4107.07     56.67 o 
   6   3   0     8111.44     8498.12    147.41 o 
   7   3   0     4184.46     4255.28     63.76 o 
   8   3   0     1745.21     1636.57     37.44 o 
   9   3   0      357.22      388.84     30.67 o 
  10   3   0       10.16       -0.08     20.07 o 
  11   3   0       18.74       20.99     21.66 o 
  12   3   0      109.94       73.39     26.25 o 
  13   3   0       49.47       65.23     27.33 o 
   0   4   0     5945.25     6734.66    156.84 o 
   1   4   0     1596.01     1454.84     35.97 o 
   2   4   0      512.39      556.85     16.02 o 
   3   4   0     2260.58     2154.92     56.00 o 
   4   4   0     2035.90     2231.35     30.56 o 
   5   4   0      829.57      867.13     21.20 o 
   6   4   0      860.02      796.49     22.45 o 
   7   4   0      380.76      402.29     35.25 o 
   8   4   0      990.80      864.63     35.40 o 
   9   4   0        2.33       13.27     18.82 o 
  10   4   0     3174.00     2957.19    113.20 o 
  11   4   0       51.53       47.66     22.84 o 
  12   4   0      776.44      868.15     73.78 o 
  13   4   0       13.92      -14.70     23.73 o 
   1   5   0     2653.78     2441.00     77.53 o 
   2   5   0     4422.46     4115.71     62.22 o 
   3   5   0      916.62      790.10     20.93 o 
   4   5   0      826.80      716.88     20.87 o 
   5   5   0     7076.32     6831.90    120.82 o 
   6   5   0     1078.52     1198.04     36.33 o 
   7   5   0     4442.94     4468.34     81.73 o 
   8   5   0     1077.09     1066.31     38.93 o 
   9   5   0      221.01      225.53     26.71 o 
  10   5   0       69.75       72.59     23.59 o 
  11   5   0      105.88      109.83     25.78 o 
  12   5   0        0.15      -33.52     22.35 o 
  13   5   0       29.13       28.87     25.46 o 
   1   6   0     8105.90     8457.26    188.73 o 
   2   6   0        0.03       17.21      8.65 o 
   3   6   0     6043.03     5786.12     84.67 o 
   4   6   0      988.57     1088.72     27.02 o 
   5   6   0      503.63      535.74     45.16 o 
   6   6   0      273.84      246.97     29.19 o 
   7   6   0      807.32      731.24     34.48 o 
   8   6   0      934.90      886.76     37.42 o 
   9   6   0      512.97      488.43     39.55 o 
  10   6   0        3.44      -15.49     18.70 o 
  11   6   0       87.12       68.54     25.03 o 
  12   6   0       31.34       -5.57     22.70 o 
   1   7   0        8.20       21.22     10.52 o 
   2   7   0     1143.04     1126.60     29.87 o 
   3   7   0      959.98      970.09     71.13 o 
   4   7   0      560.64      426.41     28.72 o 
   5   7   0     2504.44     2541.11    110.96 o 
   6   7   0     1160.65     1168.94     49.69 o 
   7   7   0      244.99      232.75     30.29 o 
   8   7   0      471.79      421.31     30.81 o 
   9   7   0      467.85      433.23     41.95 o 
  10   7   0       17.04      -16.74     18.53 o 
  11   7   0        0.12       -8.75     21.15 o 
  12   7   0       52.45       37.30     25.84 o 
   0   8   0    23226.85    23829.30    526.95 o 
   1   8   0      911.72      864.65     59.55 o 
   2   8   0     7624.22     7689.88    113.78 o 
   3   8   0      341.03      382.81     30.18 o 
   4   8   0        3.88      -24.95     19.87 o 
   5   8   0       93.77       76.82     22.89 o 
   6   8   0       45.37       22.81     20.56 o 
   7   8   0       38.59       15.09     21.10 o 
   8   8   0       15.02       29.44     23.83 o 
   9   8   0        1.69      -31.86     21.24 o 
  10   8   0      124.04      115.02     25.82 o 
  11   8   0        1.81       18.37     21.60 o 
   1   9   0      123.53      163.71     18.81 o 
   2   9   0     2620.74     2546.89     58.14 o 
   3   9   0      851.89      862.20     40.77 o 
   4   9   0      842.21      794.06     41.39 o 
   5   9   0     1205.03     1264.87     53.04 o 
   6   9   0      186.31      157.10     28.07 o 
   7   9   0      190.23      177.25     30.80 o 
   8   9   0       25.14      -14.84     24.29 o 
   9   9   0       25.37        6.60     24.89 o 
  10   9   0      141.04       92.14     32.83 o 
  11   9   0       84.36        1.23     30.10 o 
   0  10   0      155.58      254.25     40.71 o 
   1  10   0     2056.45     2095.44     52.85 o 
   2  10   0      111.64       81.42     31.00 o 
   3  10   0     1003.75      910.25    104.60 o 
   4  10   0      193.16      185.81     29.94 o 
   5  10   0      366.11      359.99     37.68 o 
   6  10   0      167.36      191.04     31.77 o 
   7  10   0      470.13      509.74     45.55 o 
   8  10   0        0.06        6.48     25.25 o 
   9  10   0      206.22      234.98     38.38 o 
  10  10   0        1.35      -30.65     59.12 o 
   1  11   0        1.41      -18.88     19.04 o 
   2  11   0      706.33      706.95     54.62 o 
   3  11   0       16.39       22.17     31.70 o 
   4  11   0     1322.17     1284.59     57.34 o 
   5  11   0      870.04      792.66     47.46 o 
   6  11   0     1449.36     1443.71    144.30 o 
   7  11   0     1033.91      908.81     53.08 o 
   8  11   0      293.23      321.68     42.56 o 
   9  11   0       19.36       -0.51     67.25 o 
   0  12   0      563.04      577.11     57.31 o 
   1  12   0       84.92       34.00     35.94 o 
   2  12   0      334.50      361.53     37.77 o 
   3  12   0       65.53       64.56     23.90 o 
   4  12   0        2.33        0.44     30.38 o 
   5  12   0       12.41       16.78     24.83 o 
   6  12   0        6.25        8.79     27.16 o 
   7  12   0       59.78       40.41     29.54 o 
   8  12   0      234.95      239.95     43.07 o 
   1  13   0      229.93      326.64     40.93 o 
   2  13   0      156.28      156.22     50.25 o 
   3  13   0      453.09      481.63     60.40 o 
   4  13   0       29.53       -5.46     22.03 o 
   5  13   0      631.45      698.10     69.94 o 
   6  13   0      416.90      449.28     49.04 o 
   7  13   0      606.93      587.46     54.19 o 
   0  14   0        2.20       78.33     46.72 o 
   1  14   0      497.68      608.19     53.66 o 
   2  14   0       17.91      -36.30     39.92 o 
   3  14   0       83.59       68.00     43.80 o 
   4  14   0      115.80      115.27     32.45 o 
   5  14   0      483.83      478.17    142.27 o 
   1  15   0       82.43       56.70     37.75 o 
   2  15   0      160.52      275.81     62.17 o 
   3  15   0       30.72       -8.48     46.01 o 
 -13   0   1      949.42      871.98     88.40 o 
 -11   0   1      176.61      158.32     39.34 o 
  -9   0   1     2081.14     2176.04     66.67 o 
  -7   0   1       31.72       45.32     20.49 o 
  -5   0   1     7480.82     7797.43    131.85 o 
  -3   0   1     1102.22     1020.47     43.49 o 
   1   0   1    25166.70    28313.14    485.31 o 
   3   0   1    17851.08    18190.86    269.14 o 
   5   0   1     7455.27     8036.31    136.04 o 
   7   0   1     1410.01     1279.59     60.01 o 
   9   0   1     3713.64     3667.60     90.94 o 
  11   0   1      215.26      303.93     77.80 o 
 -13   1   1      253.78      243.13     43.71 o 
 -12   1   1        3.24      -16.58     20.33 o 
 -11   1   1       52.20       39.94     20.66 o 
 -10   1   1        5.14      -19.52     13.02 o 
  -9   1   1      241.02      275.51     20.96 o 
  -8   1   1       12.08       20.83     11.28 o 
  -7   1   1     2973.85     2762.75     53.49 o 
  -6   1   1      936.79      880.25     23.54 o 
  -5   1   1      244.87      323.70    117.70 o 
  -4   1   1     1942.24     1911.11     30.63 o 
  -3   1   1     1871.36     1648.76     25.70 o 
  -2   1   1    14366.55    14994.15    157.13 o 
  -1   1   1    18221.08    19048.57    225.16 o 
   0   1   1     7536.14     7095.94     89.97 o 
   1   1   1     3051.23     3106.26     32.47 o 
   2   1   1     2863.35     2639.39     30.47 o 
   3   1   1       47.27       39.87      8.97 o 
   4   1   1     2744.24     3046.37     43.37 o 
   5   1   1     3831.77     4036.67     56.47 o 
   6   1   1      744.23      655.41     24.04 o 
   7   1   1      491.23      423.76     26.78 o 
   8   1   1     1652.53     1493.46     39.16 o 
   9   1   1       65.61       94.86     21.50 o 
  10   1   1      253.53      267.45     37.32 o 
  11   1   1      328.24      335.85     32.31 o 
  12   1   1        1.23      -12.53     21.40 o 
  13   1   1        2.58        9.27     33.22 o 
 -13   2   1        0.31        9.32     30.58 o 
 -12   2   1      817.14      853.45     43.40 o 
 -11   2   1       41.68       25.37     21.87 o 
 -10   2   1      898.06      925.09     64.27 o 
  -9   2   1      131.52      121.61     17.47 o 
  -8   2   1     1154.51     1107.43     30.33 o 
  -7   2   1      273.57      308.08     17.77 o 
  -6   2   1      126.37       91.48     11.44 o 
  -5   2   1       84.32       64.63      8.83 o 
  -4   2   1       35.30       35.26      6.63 o 
  -3   2   1     3251.26     3200.55     41.36 o 
  -2   2   1    15688.87    16121.39    194.49 o 
  -1   2   1     3827.07     4229.90     96.08 o 
   0   2   1     3024.76     3482.97     58.29 o 
   1   2   1       85.29       83.77      6.24 o 
   2   2   1     1364.29     1518.24     37.56 o 
   3   2   1      880.62      856.16     15.49 o 
   4   2   1     8539.54     8805.52    115.56 o 
   5   2   1     1264.27     1140.49     28.26 o 
   6   2   1     4474.77     4730.01     66.65 o 
   7   2   1      718.68      718.26     29.38 o 
   8   2   1       61.09       49.93     13.40 o 
   9   2   1      581.65      596.00     27.13 o 
  10   2   1      191.62      181.54     25.52 o 
  11   2   1      298.45      293.35     31.40 o 
  12   2   1     1800.49     1954.97    134.41 o 
  13   2   1        0.20       -6.17     23.66 o 
 -13   3   1        4.35      -14.92     21.91 o 
 -12   3   1      130.40      121.22     26.97 o 
 -11   3   1       18.76       11.16     20.48 o 
 -10   3   1     1227.38     1334.07     47.75 o 
  -9   3   1     1576.67     1441.65     46.38 o 
  -8   3   1     3564.07     3697.97     73.35 o 
  -7   3   1     8503.11     8319.62    109.08 o 
  -6   3   1     1128.95     1028.18     24.67 o 
  -5   3   1       24.40       67.54     10.61 o 
  -4   3   1     9952.99    10304.10    115.58 o 
  -3   3   1      115.53       75.26     11.53 o 
  -2   3   1     3055.98     3011.39     58.04 o 
  -1   3   1     1079.86      796.85     17.61 o 
   0   3   1     2789.73     2914.31    266.61 o 
   1   3   1     1446.86     1359.62     25.72 o 
   2   3   1      407.62      456.64     19.23 o 
   3   3   1      171.04      252.45      9.61 o 
   4   3   1     1321.32     1567.01     24.17 o 
   5   3   1     3658.16     3666.03     52.82 o 
   6   3   1     3244.07     3227.61     50.82 o 
   7   3   1     1996.32     1894.05     38.82 o 
   8   3   1     6891.34     6976.49    106.10 o 
   9   3   1     1962.23     1843.16     52.78 o 
  10   3   1      158.70      155.60     24.73 o 
  11   3   1      264.66      258.58     30.09 o 
  12   3   1      537.57      564.50     53.78 o 
  13   3   1        9.06       -2.95     23.16 o 
 -13   4   1       90.00       57.77     25.30 o 
 -12   4   1        2.58      -27.19     21.05 o 
 -11   4   1      654.65      720.97     38.59 o 
 -10   4   1       32.02        8.20     18.67 o 
  -9   4   1     6276.82     6119.08    107.78 o 
  -8   4   1       19.83       10.74     16.59 o 
  -7   4   1     1413.38     1333.55     48.85 o 
  -6   4   1       39.19       35.88      8.85 o 
  -5   4   1     3977.23     4487.23     64.29 o 
  -4   4   1      946.97      989.03     34.25 o 
  -3   4   1       34.85       46.89     17.97 o 
  -2   4   1      777.24      961.59     20.71 o 
  -1   4   1     3402.42     3565.15     63.09 o 
   0   4   1       57.82       35.44      9.21 o 
   1   4   1      446.48      312.02     13.66 o 
   2   4   1       34.30       25.38      9.42 o 
   3   4   1       18.31       12.20      7.00 o 
   4   4   1      321.34      386.38     12.82 o 
   5   4   1       12.18       27.43      7.27 o 
   6   4   1     2294.20     2286.49     47.46 o 
   7   4   1        8.23       27.74     11.05 o 
   8   4   1       31.76       18.33     17.16 o 
   9   4   1       10.83       20.67     17.36 o 
  10   4   1        0.09      -14.85     17.50 o 
  11   4   1     1671.01     1639.74     61.03 o 
  12   4   1        3.22      -17.46     22.99 o 
  13   4   1     1449.37     1584.83     60.14 o 
 -13   5   1      404.76      398.95     56.98 o 
 -12   5   1       27.00       20.49     23.94 o 
 -11   5   1      657.66      629.14     73.38 o 
 -10   5   1      868.98      864.08     39.81 o 
  -9   5   1      540.54      556.27     34.15 o 
  -8   5   1     2267.19     2050.82     59.64 o 
  -7   5   1     3384.88     3496.17    119.74 o 
  -6   5   1     2866.76     2769.07     57.60 o 
  -5   5   1     5283.69     5590.61     88.85 o 
  -4   5   1      210.84      106.85     28.44 o 
  -3   5   1      383.59      406.24     14.22 o 
  -2   5   1      682.46      521.56     16.87 o 
  -1   5   1      152.72       83.80      9.81 o 
   1   5   1      151.14      129.44     11.18 o 
   2   5   1       40.15       56.01      8.86 o 
   3   5   1       27.69       17.49      8.16 o 
   4   5   1      384.94      474.16     21.39 o 
   5   5   1      781.59      798.00     18.83 o 
   6   5   1     7455.06     7569.61     96.65 o 
   7   5   1      909.16      992.46     35.23 o 
   8   5   1     2011.76     1960.14     53.00 o 
   9   5   1     2118.49     2202.49     58.90 o 
  10   5   1     1249.49     1219.58     46.51 o 
  11   5   1      148.97      185.67     28.28 o 
  12   5   1      356.21      350.59     68.40 o 
 -12   6   1      523.98      520.22     75.90 o 
 -11   6   1      279.51      220.28     30.09 o 
 -10   6   1      457.48      448.27     35.11 o 
  -9   6   1       38.57       36.67     20.38 o 
  -8   6   1      712.69      609.91     32.65 o 
  -7   6   1       33.00       17.63     15.74 o 
  -6   6   1      510.19      535.75     27.92 o 
  -5   6   1      146.42      183.24     24.29 o 
  -4   6   1     2468.41     2384.76    134.85 o 
  -3   6   1      156.87      167.73     14.36 o 
  -2   6   1     7218.32     6638.70     94.54 o 
  -1   6   1       42.76       65.40     15.17 o 
   0   6   1     2956.62     3067.97     65.17 o 
   1   6   1       30.84      117.07     12.89 o 
   2   6   1      127.85      115.42     15.15 o 
   3   6   1     2040.55     2165.71     42.34 o 
   4   6   1      661.10      536.60     18.07 o 
   5   6   1      296.27      348.01     16.12 o 
   6   6   1     6782.97     6869.24    255.82 o 
   7   6   1      170.72      173.22     20.72 o 
   8   6   1      276.95      259.24     26.72 o 
   9   6   1      109.57      111.01     22.91 o 
  10   6   1      249.58      248.43     30.12 o 
  11   6   1        2.24      -15.07     19.17 o 
  12   6   1      312.06      365.50     45.49 o 
 -12   7   1      199.63      207.76     34.02 o 
 -11   7   1        0.68      -18.09     20.87 o 
 -10   7   1       14.74       -9.63     19.10 o 
  -9   7   1        7.88      -21.03     15.67 o 
  -8   7   1      273.94      256.29     26.96 o 
  -7   7   1      558.98      508.76     51.49 o 
  -6   7   1      403.19      451.84     49.28 o 
  -5   7   1       10.01       -2.37     17.05 o 
  -4   7   1     1398.92     1506.64     49.89 o 
  -3   7   1      308.17      292.03     20.37 o 
  -2   7   1      920.62      887.73     26.86 o 
  -1   7   1     1161.99     1217.47     48.32 o 
   0   7   1      328.14      429.18     38.42 o 
   1   7   1        1.70        3.54      9.69 o 
   2   7   1        4.30       12.10     10.03 o 
   3   7   1       10.93        2.58      9.24 o 
   4   7   1      181.07      169.91     13.90 o 
   5   7   1       37.51        4.18     16.81 o 
   6   7   1      779.81      744.18     40.15 o 
   7   7   1      426.59      473.97     40.45 o 
   8   7   1      957.79      941.15     46.44 o 
   9   7   1      104.34      101.38     22.46 o 
  10   7   1        2.03      -10.51     18.44 o 
  11   7   1      292.67      296.01     43.91 o 
  12   7   1       17.62      -14.69     29.48 o 
 -11   8   1      766.12      789.25     44.05 o 
 -10   8   1        2.46      -35.09     25.43 o 
  -9   8   1      153.43      203.32     37.71 o 
  -8   8   1        3.92      -25.25     18.75 o 
  -7   8   1      229.27      247.96     32.98 o 
  -6   8   1      688.55      598.99     38.78 o 
  -5   8   1     1063.60     1068.53     46.80 o 
  -4   8   1      227.83      282.91     41.24 o 
  -3   8   1     1575.36     1454.75     97.05 o 
  -2   8   1      335.15      388.74     34.00 o 
  -1   8   1     1741.79     1653.90     41.63 o 
   0   8   1      360.22      424.46     29.19 o 
   1   8   1    17514.50    18529.32    324.23 o 
   2   8   1       58.85      182.74     17.73 o 
   3   8   1     7491.51     7301.85    108.99 o 
   4   8   1      112.87      162.48     47.51 o 
   5   8   1      681.18      658.66     38.22 o 
   6   8   1       60.53       68.86     25.92 o 
   7   8   1      418.96      424.84     39.79 o 
   8   8   1      392.83      396.10     41.27 o 
   9   8   1        0.39      -15.51     24.40 o 
  10   8   1       61.54       46.14     30.11 o 
  11   8   1       64.53       30.65     31.83 o 
 -11   9   1        0.18        7.15     31.22 o 
 -10   9   1       17.87      -19.88     26.31 o 
  -9   9   1      286.25      217.98     37.82 o 
  -8   9   1      137.47      145.06     52.01 o 
  -7   9   1     1212.47     1162.39    139.84 o 
  -6   9   1        5.51        4.60     20.79 o 
  -5   9   1      369.43      373.36     35.31 o 
  -4   9   1      263.56      261.73     29.97 o 
  -3   9   1      437.71      448.71     43.71 o 
  -2   9   1       90.38       89.92     20.17 o 
  -1   9   1     2222.67     2115.58     50.41 o 
   0   9   1      203.10      202.85     35.24 o 
   1   9   1       19.71       15.12     14.23 o 
   2   9   1      103.92       97.97     16.25 o 
   3   9   1       65.22       22.35     18.48 o 
   4   9   1        1.31       -1.06     19.77 o 
   5   9   1     1212.42     1152.96     50.99 o 
   6   9   1      205.70      217.38     43.71 o 
   7   9   1      301.12      298.17     55.46 o 
   8   9   1       24.46        6.69     24.26 o 
   9   9   1       69.57       76.70     31.32 o 
  10   9   1       78.33       47.93     31.88 o 
 -10  10   1      436.75      591.87     56.56 o 
  -9  10   1       52.17       19.16     27.12 o 
  -8  10   1      356.39      427.76     44.16 o 
  -7  10   1        2.33      -26.91     20.42 o 
  -6  10   1      500.79      499.65     41.55 o 
  -5  10   1       27.88       -1.04     22.01 o 
  -4  10   1      121.45      147.61     30.78 o 
  -3  10   1      145.03      179.50     27.52 o 
  -2  10   1      970.52      998.03     45.70 o 
  -1  10   1      489.35      543.96     45.52 o 
   0  10   1      908.90      939.14     35.61 o 
   1  10   1       23.10       57.97     16.19 o 
   2  10   1      852.70      830.77     43.27 o 
   3  10   1       32.78        2.70     19.78 o 
   4  10   1      591.50      589.16     38.65 o 
   5  10   1      214.15      183.02     29.65 o 
   6  10   1      129.70      160.84     29.91 o 
   7  10   1       37.42       21.82     26.97 o 
   8  10   1      194.17      180.07     36.23 o 
   9  10   1        3.77      -34.89     23.85 o 
  10  10   1      468.15      535.12     54.91 o 
  -9  11   1      295.18      272.99     47.82 o 
  -8  11   1      440.00      502.68     49.35 o 
  -7  11   1      967.58      972.44     54.00 o 
  -6  11   1      158.68      193.56     35.71 o 
  -5  11   1      588.62      610.90     45.09 o 
  -4  11   1     1218.68     1114.19    140.28 o 
  -3  11   1     1864.00     1725.57     63.60 o 
  -2  11   1     1018.42     1060.44     68.00 o 
  -1  11   1       59.87       70.47     25.16 o 
   0  11   1       28.96       32.45     18.41 o 
   1  11   1      167.57      165.76     27.17 o 
   2  11   1      102.09      114.02     25.86 o 
   3  11   1        3.64      -24.28     16.19 o 
   4  11   1       48.29       26.36     24.23 o 
   5  11   1      160.19      222.04     34.15 o 
   6  11   1      923.24      864.14     50.42 o 
   7  11   1      360.73      482.91     46.82 o 
   8  11   1      399.73      450.83     66.19 o 
   9  11   1      705.04      758.14     57.35 o 
  -8  12   1       18.92       16.75     43.76 o 
  -7  12   1      625.59      673.99     50.14 o 
  -6  12   1      107.26       70.74     43.10 o 
  -5  12   1      514.19      489.69     87.74 o 
  -4  12   1      229.07      205.85     46.14 o 
  -3  12   1      139.96      126.81     27.63 o 
  -2  12   1      289.83      298.35     35.24 o 
  -1  12   1       99.62       93.23     28.56 o 
   0  12   1      126.26      151.40     30.05 o 
   1  12   1      341.89      394.31     58.55 o 
   2  12   1       87.05       83.28     39.39 o 
   3  12   1      247.98      304.73     37.62 o 
   4  12   1       58.85        2.25     23.26 o 
   5  12   1       71.38      152.31     52.41 o 
   6  12   1      183.16      183.27     36.68 o 
   7  12   1        3.08      -21.52     25.88 o 
   8  12   1       38.27      -46.32     35.85 o 
  -7  13   1      282.82      300.59     37.53 o 
  -6  13   1      835.60      717.92     61.07 o 
  -5  13   1        3.53       -0.59     22.89 o 
  -4  13   1      197.80      166.87     51.84 o 
  -3  13   1        1.29      -19.87     22.88 o 
  -2  13   1      221.07      229.29     59.39 o 
  -1  13   1        0.76      -44.38     29.58 o 
   0  13   1      319.95      447.36     43.31 o 
   1  13   1        8.01      -23.86     22.82 o 
   2  13   1       40.39       82.48     39.74 o 
   3  13   1       45.35       67.20     40.27 o 
   4  13   1        3.92      -16.31     31.75 o 
   5  13   1      198.24      275.43     41.22 o 
   6  13   1      945.16      930.45     74.45 o 
   7  13   1      163.39      155.18     39.50 o 
  -5  14   1        6.22      -17.00     21.79 o 
  -4  14   1      332.90      352.05     43.63 o 
  -3  14   1      145.41      146.42     47.60 o 
  -2  14   1      706.74      732.27     70.38 o 
  -1  14   1       54.60       80.19     34.49 o 
   0  14   1     1229.94     1361.23     77.23 o 
   1  14   1       80.29      103.53     33.19 o 
   2  14   1      361.64      420.62     68.71 o 
   3  14   1        0.23       25.52     42.39 o 
   4  14   1      332.95      396.90    147.74 o 
   5  14   1        0.21      -20.58     40.09 o 
  -3  15   1       36.92        4.77     45.22 o 
  -2  15   1       33.05       10.63     29.97 o 
  -1  15   1        0.92       -2.19     29.79 o 
   0  15   1        7.28      -23.39     26.93 o 
   1  15   1       94.98       84.86     35.24 o 
   2  15   1       50.35       23.85     31.55 o 
 -14   0   2      262.57      214.42     68.26 o 
 -12   0   2       68.26      154.72     59.52 o 
 -10   0   2       34.49       19.04     20.83 o 
  -8   0   2     5468.15     5544.88    616.10 o 
  -6   0   2     6482.57     7162.29    128.17 o 
  -4   0   2      486.41      538.47     22.39 o 
   0   0   2     4724.05     4918.21    102.57 o 
   2   0   2    46786.45    51869.61    743.64 o 
   4   0   2    39482.88    43396.23    626.43 o 
   6   0   2     3375.89     3426.42     75.43 o 
   8   0   2      624.91      543.32     34.28 o 
  10   0   2      290.04      345.44     41.24 o 
  12   0   2       42.02      -22.43     44.95 o 
 -14   1   2      156.97      124.15     60.76 o 
 -13   1   2      235.47      224.92     42.48 o 
 -12   1   2       26.70      -17.68     28.82 o 
 -11   1   2      770.40      840.61     41.49 o 
 -10   1   2      183.50      208.88     20.79 o 
  -9   1   2      493.96      456.00     23.91 o 
  -8   1   2        7.49       16.51     11.29 o 
  -7   1   2      708.26      687.07     18.01 o 
  -6   1   2      607.88      811.66     27.14 o 
  -5   1   2      272.95      336.91     13.14 o 
  -4   1   2      978.15      994.53     25.56 o 
  -3   1   2     2265.45     2393.92     32.11 o 
  -2   1   2     7673.06     8637.54     84.39 o 
  -1   1   2    10323.69    10379.13    212.15 o 
   0   1   2    17659.55    18607.70    318.36 o 
   1   1   2     1087.03     1267.18     17.24 o 
   2   1   2     4176.44     4670.69     51.08 o 
   3   1   2        2.06       15.29      6.05 o 
   4   1   2     3974.89     4452.18     58.53 o 
   5   1   2      892.65      892.70     23.57 o 
   6   1   2     3868.99     3894.15     58.63 o 
   7   1   2     1079.38      982.22     28.33 o 
   8   1   2      445.19      407.06     23.18 o 
   9   1   2       74.07       82.53     17.17 o 
  10   1   2        9.63        8.77     15.79 o 
  11   1   2        7.03      -20.14     19.88 o 
  12   1   2      356.77      393.52     37.12 o 
  13   1   2      174.94      146.21     47.33 o 
 -14   2   2        3.03       -2.55     35.25 o 
 -13   2   2      141.61      131.28     40.27 o 
 -12   2   2       32.58        5.78     22.50 o 
 -11   2   2      909.67      908.53     41.00 o 
 -10   2   2       14.51       26.30     20.71 o 
  -9   2   2     2488.90     2558.89     61.59 o 
  -8   2   2      177.05      193.38     17.05 o 
  -7   2   2     1147.85     1155.55     28.51 o 
  -6   2   2        0.16      -11.24      7.50 o 
  -5   2   2     3005.33     2936.92     43.54 o 
  -4   2   2     1689.98     1552.15     26.87 o 
  -3   2   2    11062.12    10682.83    117.22 o 
  -2   2   2      420.23      460.83     16.61 o 
  -1   2   2    31343.65    31720.05   1199.05 o 
   0   2   2     5417.47     5522.73     63.35 o 
   1   2   2    16933.82    17936.98    401.29 o 
   2   2   2      608.49      473.72     12.50 o 
   3   2   2     6638.02     6967.24     72.68 o 
   4   2   2      211.40      209.29     15.58 o 
   5   2   2     1533.03     1599.27     56.99 o 
   6   2   2     1950.24     1826.99     47.77 o 
   7   2   2       81.09       85.63     13.44 o 
   8   2   2     1130.23     1057.13     37.06 o 
   9   2   2       22.53       15.80     14.68 o 
  10   2   2      393.16      416.74     33.23 o 
  11   2   2      914.86      920.17     50.72 o 
  12   2   2       19.46       19.97     23.58 o 
  13   2   2      169.48      125.05     45.66 o 
 -13   3   2        8.29      -19.64     22.88 o 
 -12   3   2      116.67      137.45     29.02 o 
 -11   3   2       63.91       67.75     28.91 o 
 -10   3   2      604.33      620.18     36.95 o 
  -9   3   2      683.58      645.64     32.98 o 
  -8   3   2      102.96      100.25     20.11 o 
  -7   3   2      650.62      630.70     21.39 o 
  -6   3   2     1394.61     1251.14     37.21 o 
  -5   3   2     1668.44     1638.44     29.03 o 
  -4   3   2     4018.76     3834.65     62.25 o 
  -3   3   2     1686.37     1876.57     35.93 o 
  -2   3   2    84326.59    87057.75   1261.30 o 
  -1   3   2    66339.50    68070.32   3562.75 o 
   0   3   2     1968.37     1479.39     66.45 o 
   1   3   2       70.75       89.92      8.06 o 
   2   3   2      650.80      639.12     16.16 o 
   3   3   2     1888.14     1815.96     26.41 o 
   4   3   2     5442.45     5484.15     91.01 o 
   5   3   2     1299.60     1433.05     29.83 o 
   6   3   2     8376.33     8613.63    177.29 o 
   7   3   2     2096.16     1991.85     40.53 o 
   8   3   2        5.50        1.92     12.59 o 
   9   3   2      875.02      902.43     38.90 o 
  10   3   2      831.46      777.93     37.69 o 
  11   3   2     1235.17     1245.99     49.39 o 
  12   3   2      276.59      278.15     34.03 o 
  13   3   2       87.69      107.00     35.04 o 
 -13   4   2       33.98        4.51     25.58 o 
 -12   4   2        1.82       -7.43     21.15 o 
 -11   4   2       21.61       -1.60     20.33 o 
 -10   4   2      606.66      575.57     34.27 o 
  -9   4   2      127.74      154.20     24.36 o 
  -8   4   2     5872.79     5790.51    100.39 o 
  -7   4   2        3.26       11.14     14.51 o 
  -6   4   2     6572.80     6433.68     82.03 o 
  -5   4   2        7.03        9.16     10.92 o 
  -4   4   2      140.08      118.11     13.65 o 
  -3   4   2      575.53      607.54     25.63 o 
  -2   4   2    10474.28    11010.34    140.32 o 
  -1   4   2     2161.24     2023.92     45.63 o 
   0   4   2     4262.63     4280.29     93.96 o 
   1   4   2       30.02       30.39      8.82 o 
   2   4   2       46.41       20.82      7.18 o 
   3   4   2       68.57       41.76      7.06 o 
   4   4   2     6757.18     7002.65    123.67 o 
   5   4   2      467.76      614.73     17.04 o 
   6   4   2      222.73      261.44     16.80 o 
   7   4   2      154.20      150.01     15.57 o 
   8   4   2      788.00      740.50     33.58 o 
   9   4   2        3.79      -24.18     16.12 o 
  10   4   2      360.80      347.88     36.73 o 
  11   4   2      103.65       69.49     23.54 o 
  12   4   2      217.15      144.29     35.48 o 
 -13   5   2      102.52       75.30     30.01 o 
 -12   5   2       30.13      -10.97     21.65 o 
 -11   5   2      179.81      143.53     27.20 o 
 -10   5   2      663.55      560.10     34.30 o 
  -9   5   2      192.69      169.08     47.14 o 
  -8   5   2      163.80      209.34     24.58 o 
  -7   5   2     1488.67     1396.32     41.95 o 
  -6   5   2     2133.07     2034.69     48.04 o 
  -5   5   2     1731.71     1594.41     40.33 o 
  -4   5   2     3143.42     3225.96     72.33 o 
  -3   5   2    17949.01    18211.07    317.79 o 
  -2   5   2      464.99      505.23     17.56 o 
  -1   5   2     7585.85     7256.33    211.33 o 
   0   5   2     1022.68      820.88     27.71 o 
   1   5   2      978.60      897.84     48.70 o 
   2   5   2       32.34       20.37      7.75 o 
   3   5   2     2868.73     3094.62     46.94 o 
   4   5   2     1105.17     1175.89     26.24 o 
   5   5   2     1852.48     1830.00     30.69 o 
   6   5   2      722.98      728.32     23.48 o 
   7   5   2     1655.95     1553.39     44.05 o 
   8   5   2      846.97      867.98     36.38 o 
   9   5   2      937.18      866.80     38.08 o 
  10   5   2      107.88      119.87     25.54 o 
  11   5   2      334.95      314.63     42.22 o 
  12   5   2      125.26      121.07     46.27 o 
 -13   6   2       11.89       18.05     25.87 o 
 -12   6   2        1.61      -31.64     21.09 o 
 -11   6   2      213.11      228.90     29.28 o 
 -10   6   2        9.18       23.30     21.04 o 
  -9   6   2      520.30      451.99     48.37 o 
  -8   6   2       28.26       21.31     17.04 o 
  -7   6   2     1527.58     1511.22     44.64 o 
  -6   6   2       91.31       85.41     18.34 o 
  -5   6   2      939.72      896.32     72.77 o 
  -4   6   2       77.69       74.86     27.86 o 
  -3   6   2       14.26       27.38     18.19 o 
  -2   6   2     1045.78     1002.92     44.33 o 
  -1   6   2     4934.69     4450.52     99.27 o 
   0   6   2        0.16       69.08     56.17 o 
   1   6   2    14104.99    14165.92    224.17 o 
   2   6   2       55.70       91.67     12.39 o 
   3   6   2      531.63      421.86     26.60 o 
   4   6   2      280.50      325.86     16.39 o 
   5   6   2     4944.18     5078.46    121.41 o 
   6   6   2       46.38       90.95     16.77 o 
   7   6   2     1253.01     1193.27     39.38 o 
   8   6   2      344.17      398.90     30.26 o 
   9   6   2       43.02       47.65     21.41 o 
  10   6   2       82.96       93.06     30.17 o 
  11   6   2      104.60       33.20     44.07 o 
  12   6   2       47.03       53.66     31.66 o 
 -12   7   2      321.74      377.45     50.23 o 
 -11   7   2       98.27      124.25     28.22 o 
 -10   7   2       88.17      100.85     25.24 o 
  -9   7   2       11.33      -22.06     16.34 o 
  -8   7   2      338.41      381.42     31.40 o 
  -7   7   2      601.36      584.42     37.99 o 
  -6   7   2      697.04      688.51     38.34 o 
  -5   7   2       15.58        7.33     16.11 o 
  -4   7   2       65.91       33.36     16.58 o 
  -3   7   2     1053.94     1056.56     27.27 o 
  -2   7   2     1516.10     1381.27     45.30 o 
  -1   7   2     8666.76     8656.96    147.07 o 
   0   7   2     1539.95     1546.72     45.26 o 
   1   7   2      489.01      481.73     34.51 o 
   2   7   2      363.15      349.27     19.27 o 
   3   7   2     1775.14     1726.19     35.22 o 
   4   7   2      787.30      715.76     23.36 o 
   5   7   2       29.28       33.28     18.52 o 
   6   7   2      774.34      695.66     40.74 o 
   7   7   2      193.20      163.62     29.83 o 
   8   7   2      113.30      101.24     20.64 o 
   9   7   2      200.97      176.51     25.56 o 
  10   7   2       46.36       53.77     30.56 o 
  11   7   2       27.14        1.53     29.76 o 
 -12   8   2      189.36      198.02     39.76 o 
 -11   8   2       67.46       46.22     28.84 o 
 -10   8   2        6.00      -10.93     19.08 o 
  -9   8   2       15.57      -11.48     22.48 o 
  -8   8   2     1509.06     1426.50     60.07 o 
  -7   8   2        2.81       25.00     22.14 o 
  -6   8   2     1678.28     1619.42     59.32 o 
  -5   8   2        4.07      -14.33     15.94 o 
  -4   8   2       40.24        6.98     21.46 o 
  -3   8   2      270.44      287.86     27.12 o 
  -2   8   2      814.22      742.26     27.32 o 
  -1   8   2      323.49      351.72     21.68 o 
   0   8   2     8190.07     8440.97    122.97 o 
   1   8   2     1283.34     1309.66     36.71 o 
   2   8   2     6684.68     6483.17    134.88 o 
   3   8   2      723.31      709.63     27.28 o 
   4   8   2     7968.97     7783.10    146.08 o 
   5   8   2      526.80      564.69     90.65 o 
   6   8   2     1406.72     1369.03     55.14 o 
   7   8   2       50.70       47.14     22.79 o 
   8   8   2      127.55       95.49     29.07 o 
   9   8   2       92.29       65.08     30.20 o 
  10   8   2       54.66       16.32     27.54 o 
  11   8   2        0.78      -42.06     28.43 o 
 -11   9   2      192.77      197.85     54.40 o 
 -10   9   2       82.52       78.58     33.92 o 
  -9   9   2      157.45      143.34     34.60 o 
  -8   9   2      101.08       67.82     27.31 o 
  -7   9   2       29.69       19.45     23.57 o 
  -6   9   2       77.28       67.15     24.51 o 
  -5   9   2       44.92       13.26     20.35 o 
  -4   9   2      468.37      457.74     33.72 o 
  -3   9   2     1795.79     1672.30     56.04 o 
  -2   9   2      694.10      618.12     35.33 o 
  -1   9   2      755.30      709.73     46.58 o 
   0   9   2     1907.90     1947.28     54.83 o 
   1   9   2      513.06      516.83     25.65 o 
   2   9   2     2221.71     2326.90     72.08 o 
   3   9   2        2.99      -11.88     15.68 o 
   4   9   2      799.41      715.78     33.80 o 
   5   9   2      208.22      215.02     67.96 o 
   6   9   2     1273.16     1118.72     52.06 o 
   7   9   2      674.05      579.93     42.32 o 
   8   9   2      149.41      105.91     33.60 o 
   9   9   2      164.33      174.51     34.34 o 
  10   9   2        4.34      -21.46     25.69 o 
 -10  10   2      107.18      155.85     77.23 o 
  -9  10   2      868.16      822.15     52.81 o 
  -8  10   2       15.17        2.76     25.45 o 
  -7  10   2      533.15      551.98     48.53 o 
  -6  10   2        9.53      -26.14     28.97 o 
  -5  10   2     2223.33     2049.36    258.22 o 
  -4  10   2        5.03       33.26     21.00 o 
  -3  10   2     1035.70     1029.90     46.98 o 
  -2  10   2      309.15      340.52     33.14 o 
  -1  10   2      580.91      532.63     35.02 o 
   0  10   2       21.17       10.71     13.91 o 
   1  10   2     2117.15     2189.92     56.16 o 
   2  10   2      222.81      184.39     61.73 o 
   3  10   2      361.97      347.35     74.18 o 
   4  10   2        0.14       -9.66     18.65 o 
   5  10   2      696.25      694.79     42.96 o 
   6  10   2      332.01      303.75     36.26 o 
   7  10   2       47.91       34.47     27.59 o 
   8  10   2      267.10      278.91     40.10 o 
   9  10   2      125.87      133.89     34.96 o 
  -9  11   2      230.29      256.69     43.42 o 
  -8  11   2       81.01       -1.59     44.95 o 
  -7  11   2      566.57      624.89     71.80 o 
  -6  11   2     1319.29     1204.48    133.75 o 
  -5  11   2      120.72      151.63     30.36 o 
  -4  11   2      577.74      577.29     41.24 o 
  -3  11   2      551.18      519.75     41.79 o 
  -2  11   2     1716.24     1762.82     63.06 o 
  -1  11   2     1440.42     1402.34     56.86 o 
   0  11   2      540.79      621.11     51.97 o 
   1  11   2      132.67      160.04     37.58 o 
   2  11   2      136.10      171.36     32.76 o 
   3  11   2      257.68      287.69     88.18 o 
   4  11   2       76.39       60.88     43.76 o 
   5  11   2      341.48      270.02     35.93 o 
   6  11   2      817.77      724.64     89.99 o 
   7  11   2       31.18       10.00     24.91 o 
   8  11   2      371.36      380.06     46.47 o 
   9  11   2      307.01      379.97     74.18 o 
  -8  12   2      580.23      529.79    134.41 o 
  -7  12   2      181.25      167.07     32.55 o 
  -6  12   2      468.19      549.45     82.84 o 
  -5  12   2       27.34       18.87     26.32 o 
  -4  12   2      447.17      428.88     48.79 o 
  -3  12   2      650.61      685.13     44.15 o 
  -2  12   2       79.44       87.95     26.96 o 
  -1  12   2      297.63      333.10     38.88 o 
   0  12   2       30.43       52.62     39.17 o 
   1  12   2      264.56      334.01     37.42 o 
   2  12   2      186.26      211.18     32.98 o 
   3  12   2      178.61      116.90     40.93 o 
   4  12   2      820.22      827.66     83.59 o 
   5  12   2        2.03      -10.11     23.82 o 
   6  12   2        4.51       34.31     28.31 o 
   7  12   2      281.20      258.27     39.83 o 
   8  12   2        9.74      -40.93     27.29 o 
  -7  13   2      171.08      137.00     43.71 o 
  -6  13   2      255.27      271.81     38.78 o 
  -5  13   2      750.97      691.03     47.98 o 
  -4  13   2      239.19      213.92     35.68 o 
  -3  13   2      292.70      308.79     51.00 o 
  -2  13   2      230.55      265.94     37.86 o 
  -1  13   2      730.95      786.32     65.35 o 
   0  13   2        2.05      -31.58     32.50 o 
   1  13   2      123.62      136.09     31.78 o 
   2  13   2       20.98       28.44     37.09 o 
   3  13   2      124.72      136.55     57.58 o 
   4  13   2      145.92      147.95     34.04 o 
   5  13   2      111.35       91.87     32.22 o 
   6  13   2      117.99      138.53     37.60 o 
  -5  14   2       12.11      -19.96     25.27 o 
  -4  14   2      103.87       39.90     40.71 o 
  -3  14   2      201.53      185.68     37.30 o 
  -2  14   2      120.29      105.18     44.77 o 
  -1  14   2      897.05      996.05     71.31 o 
   0  14   2       57.81       85.83     32.43 o 
   1  14   2      925.62      988.00     55.89 o 
   2  14   2       70.44      134.94     52.54 o 
   3  14   2      218.94      210.62     57.49 o 
   4  14   2        0.23        1.59     28.04 o 
   5  14   2     1431.30     1501.59     91.80 o 
  -3  15   2      310.73      400.84     70.56 o 
  -2  15   2      222.64      298.23     62.35 o 
  -1  15   2      230.72      281.71     42.97 o 
   0  15   2       90.37      103.92     34.69 o 
   1  15   2       12.78       43.10     49.01 o 
   2  15   2        0.07       27.11     42.92 o 
 -13   0   3      113.30      103.68     57.40 o 
 -11   0   3     2203.79     2128.37    113.74 o 
  -9   0   3     3736.48     3775.37    119.22 o 
  -7   0   3     2790.25     3040.24     63.78 o 
  -5   0   3     1400.31     1412.25     69.19 o 
  -3   0   3     9389.55     9451.38    123.79 o 
  -1   0   3     3534.40     3320.22     47.73 o 
   1   0   3       20.85       31.29     21.19 o 
   3   0   3    26601.45    28935.82    422.41 o 
   5   0   3    22463.77    24278.20    365.94 o 
   7   0   3    13753.62    13990.33    232.26 o 
   9   0   3      367.02      328.11     34.38 o 
  11   0   3        3.79      -17.40     20.71 o 
 -14   1   3      413.62      346.31    110.34 o 
 -13   1   3      525.36      539.89    166.16 o 
 -12   1   3      884.68      923.46     82.48 o 
 -11   1   3      131.09      144.35     37.96 o 
 -10   1   3     1543.17     1574.49     50.57 o 
  -9   1   3       37.84       16.58     13.49 o 
  -8   1   3        0.21      -14.99     14.06 o 
  -7   1   3       46.38       55.66      9.24 o 
  -6   1   3      646.35      598.74     16.95 o 
  -5   1   3     3422.19     3072.59     45.85 o 
  -4   1   3       84.98      114.51      7.75 o 
  -3   1   3     3576.91     3755.70     53.52 o 
  -2   1   3     4726.17     4902.08     62.34 o 
  -1   1   3       68.55       48.99      6.33 o 
   0   1   3      989.47     1169.76     24.55 o 
   1   1   3     1270.46     1203.89     29.30 o 
   2   1   3     5405.93     5561.73     58.82 o 
   3   1   3      745.22      732.70     22.02 o 
   4   1   3     1261.76     1359.10     27.26 o 
   5   1   3     1372.96     1368.56     30.01 o 
   6   1   3        4.49        3.84      9.74 o 
   7   1   3     1141.46     1236.38     82.02 o 
   8   1   3      160.15      162.12     32.03 o 
   9   1   3       26.84       21.97     15.67 o 
  10   1   3     2288.87     2298.74     60.11 o 
  11   1   3      935.48      958.47     45.41 o 
  12   1   3       28.93       33.64     26.60 o 
 -14   2   3        0.83       -7.64     36.12 o 
 -13   2   3       16.21      -21.29     31.03 o 
 -12   2   3       36.98       49.09     24.47 o 
 -11   2   3       75.51       39.88     23.10 o 
 -10   2   3     3596.25     3595.36     78.54 o 
  -9   2   3        3.89      -17.93     15.51 o 
  -8   2   3     5410.96     5277.33     94.27 o 
  -7   2   3        8.75       -3.25      9.28 o 
  -6   2   3       18.58        9.62     10.97 o 
  -5   2   3     2378.62     2378.16     38.29 o 
  -4   2   3        6.09       14.58      6.16 o 
  -3   2   3     1257.09     1035.58     25.93 o 
  -2   2   3    21177.81    22051.68    451.33 o 
  -1   2   3    12183.31    12794.55    175.32 o 
   0   2   3     2553.00     2531.04     34.03 o 
   1   2   3     1621.80     1577.77     26.08 o 
   2   2   3      712.08      799.93     15.25 o 
   3   2   3       17.32       17.43     11.09 o 
   4   2   3    11574.01    12451.09    139.94 o 
   5   2   3      919.45      928.13     24.51 o 
   6   2   3     1247.04     1262.59     30.58 o 
   7   2   3        5.65      -10.00     10.85 o 
   8   2   3     1157.56     1202.84     35.09 o 
   9   2   3      591.00      597.21     28.17 o 
  10   2   3      108.68       99.44     23.08 o 
  11   2   3        0.74      -17.00     19.96 o 
  12   2   3      503.64      553.55     50.11 o 
 -13   3   3      161.32      156.40     31.24 o 
 -12   3   3        2.25      -17.99     20.27 o 
 -11   3   3       99.09       76.92     22.62 o 
 -10   3   3      106.52      120.07     24.04 o 
  -9   3   3       15.27        0.59     30.75 o 
  -8   3   3      855.48      753.34     33.40 o 
  -7   3   3      663.28      575.40     27.23 o 
  -6   3   3     8230.86     8279.98    101.31 o 
  -5   3   3     3139.83     2968.69     44.02 o 
  -4   3   3     3060.16     3276.53     45.21 o 
  -3   3   3    16857.57    17251.64    267.46 o 
  -2   3   3    28088.25    29458.27   1147.23 o 
  -1   3   3      552.33     1000.17     42.69 o 
   0   3   3       66.74       45.65      6.61 o 
   1   3   3       28.01      114.70     10.64 o 
   2   3   3      478.83      467.43     15.16 o 
   3   3   3     1921.81     1962.42     47.03 o 
   4   3   3       33.16       20.02      7.88 o 
   5   3   3       54.45       35.69      9.68 o 
   6   3   3       35.64        9.64     10.00 o 
   7   3   3        5.83       -4.22     11.12 o 
   8   3   3      366.55      353.62     23.28 o 
   9   3   3     1352.30     1385.90     46.38 o 
  10   3   3     1007.24     1025.12     42.31 o 
  11   3   3      991.12      982.50     53.41 o 
  12   3   3     1002.49     1080.73     60.72 o 
 -13   4   3      142.18      138.98     29.56 o 
 -12   4   3       23.49       21.33     23.07 o 
 -11   4   3       76.52       69.42     24.04 o 
 -10   4   3        0.01      -25.35     16.90 o 
  -9   4   3     3113.51     3075.62     70.46 o 
  -8   4   3        0.01      -17.09     17.79 o 
  -7   4   3     4026.57     4106.23     76.32 o 
  -6   4   3       90.88      114.43     21.16 o 
  -5   4   3     6453.01     6181.10     94.98 o 
  -4   4   3     3885.71     4172.46    104.71 o 
  -3   4   3     4909.79     4925.25    108.09 o 
  -2   4   3       25.89       75.69     13.66 o 
  -1   4   3     8095.04     8116.89    247.41 o 
   0   4   3      118.05      142.47      9.69 o 
   1   4   3     2779.64     2758.24     48.52 o 
   2   4   3      663.81      645.93     18.48 o 
   3   4   3     1558.67     1545.58     30.28 o 
   4   4   3     1060.96     1111.98     22.35 o 
   5   4   3     1192.40     1212.76     24.81 o 
   6   4   3        0.01        3.47      9.29 o 
   7   4   3      886.43      837.83     27.65 o 
   8   4   3      337.70      279.35     27.29 o 
   9   4   3       30.93       30.07     18.16 o 
  10   4   3       16.42      -26.20     22.45 o 
  11   4   3       76.11       75.64     41.46 o 
  12   4   3        0.99      -19.82     25.98 o 
 -13   5   3      217.48      202.68     33.59 o 
 -12   5   3       80.00       50.81     23.91 o 
 -11   5   3       22.11       42.13     22.67 o 
 -10   5   3       15.25       -3.53     19.66 o 
  -9   5   3       92.86       54.14     20.87 o 
  -8   5   3     1201.06     1142.48     40.46 o 
  -7   5   3       39.95       46.20     16.49 o 
  -6   5   3     1525.64     1442.35     40.20 o 
  -5   5   3     2392.34     2431.77     51.34 o 
  -4   5   3     8264.27     8464.41    148.78 o 
  -3   5   3     7370.33     7766.40    105.95 o 
  -2   5   3     5849.39     5619.49    138.29 o 
  -1   5   3      424.90      571.39     30.22 o 
   0   5   3     3989.50     3679.63     57.18 o 
   1   5   3       28.72       16.86     12.32 o 
   2   5   3     1206.79     1280.20     62.32 o 
   3   5   3      212.77      182.96     13.70 o 
   4   5   3       63.05       93.94     11.68 o 
   5   5   3      448.65      383.54     15.87 o 
   6   5   3        0.76       -1.70     10.28 o 
   7   5   3     1825.35     1861.89     48.41 o 
   8   5   3       48.32       40.00     18.06 o 
   9   5   3      466.19      538.66     32.49 o 
  10   5   3     1039.73     1058.11     54.95 o 
  11   5   3      493.90      556.38    108.00 o 
  12   5   3     1065.60     1080.66     62.59 o 
 -13   6   3       64.75       56.03     26.99 o 
 -12   6   3       17.05        4.16     22.03 o 
 -11   6   3      104.04       80.09     25.31 o 
 -10   6   3     1481.60     1421.91     50.87 o 
  -9   6   3        0.24        5.20     18.50 o 
  -8   6   3     3011.80     3037.14     69.16 o 
  -7   6   3      167.88      166.98     21.97 o 
  -6   6   3      471.28      417.13     24.78 o 
  -5   6   3      434.16      428.84     40.09 o 
  -4   6   3     3506.64     3636.24     82.00 o 
  -3   6   3      845.11      825.36     41.99 o 
  -2   6   3      151.28      208.65     14.52 o 
  -1   6   3     1689.07     1480.42     33.22 o 
   0   6   3     3902.62     3997.56    124.58 o 
   1   6   3      159.44      226.67     17.34 o 
   2   6   3     5603.27     5584.90     75.80 o 
   3   6   3       71.54       92.43     12.08 o 
   4   6   3     1777.29     1540.17     33.43 o 
   5   6   3      339.23      404.87     20.03 o 
   6   6   3     2118.77     1986.31     48.24 o 
   7   6   3     1477.30     1480.67     52.90 o 
   8   6   3     1103.25     1002.53     51.76 o 
   9   6   3       55.80       47.61     26.23 o 
  10   6   3      588.19      623.35     51.48 o 
  11   6   3        8.30      -29.08     25.47 o 
 -12   7   3      493.55      558.58     90.00 o 
 -11   7   3      130.99      189.25     30.79 o 
 -10   7   3      629.01      572.08     36.78 o 
  -9   7   3       85.31       88.95     22.82 o 
  -8   7   3      186.00      178.84     25.01 o 
  -7   7   3        3.76       21.49     20.62 o 
  -6   7   3      809.31      729.07     39.21 o 
  -5   7   3      343.11      357.48     30.26 o 
  -4   7   3       57.77       13.71     15.58 o 
  -3   7   3      632.26      685.10     43.36 o 
  -2   7   3        9.16       -2.90      8.89 o 
  -1   7   3     1261.45     1232.85     31.86 o 
   0   7   3     1862.29     1732.32     40.61 o 
   1   7   3      336.07      304.67     22.94 o 
   2   7   3       21.07       21.96     10.40 o 
   3   7   3      819.11      795.01     25.04 o 
   4   7   3       30.18       39.89     11.97 o 
   5   7   3      117.77       84.93     22.17 o 
   6   7   3      136.22      180.40     28.88 o 
   7   7   3      162.51      132.89     28.86 o 
   8   7   3       94.55       75.85     26.73 o 
   9   7   3      154.23      149.41     32.19 o 
  10   7   3      308.74      318.63     42.62 o 
  11   7   3      150.71      141.57     36.64 o 
 -12   8   3      166.88      133.32     31.03 o 
 -11   8   3      826.02      763.72     43.09 o 
 -10   8   3       89.26       89.20     25.87 o 
  -9   8   3      993.17      905.81     52.29 o 
  -8   8   3        3.84      -25.95     20.20 o 
  -7   8   3      592.36      547.94     38.65 o 
  -6   8   3      707.87      754.79     57.67 o 
  -5   8   3      410.07      427.51     34.97 o 
  -4   8   3       70.75       43.36     18.22 o 
  -3   8   3      101.10      119.31     21.23 o 
  -2   8   3      722.11      746.42     35.19 o 
  -1   8   3     2159.22     2176.89     47.07 o 
   0   8   3      856.99      959.19     30.32 o 
   1   8   3      481.09      450.43     28.48 o 
   2   8   3      450.71      438.36     21.09 o 
   3   8   3     1671.04     1439.62     34.75 o 
   4   8   3      112.92      211.18     28.91 o 
   5   8   3     8030.64     8115.72    343.57 o 
   6   8   3      140.58      132.35     27.46 o 
   7   8   3     2616.90     2634.35     82.61 o 
   8   8   3       55.61       28.83     25.82 o 
   9   8   3       96.90       76.02     29.48 o 
  10   8   3      114.75       45.45     33.51 o 
 -11   9   3       15.60      -20.12     50.43 o 
 -10   9   3      534.43      660.61     59.08 o 
  -9   9   3        4.87        0.72     38.19 o 
  -8   9   3      118.44       75.95     41.15 o 
  -7   9   3      160.61      181.04     43.63 o 
  -6   9   3        0.75      -18.30     20.89 o 
  -5   9   3       47.70       32.41     21.43 o 
  -4   9   3       65.56       50.79     21.34 o 
  -3   9   3     1553.21     1554.44     54.65 o 
  -2   9   3      476.60      442.53     31.64 o 
  -1   9   3      540.24      532.45     32.51 o 
   0   9   3      251.18      290.81     21.45 o 
   1   9   3      419.26      372.12     23.69 o 
   2   9   3        1.35       -7.73     11.71 o 
   3   9   3      653.65      733.41     82.18 o 
   4   9   3      112.82      132.50     26.04 o 
   5   9   3        7.32       -4.49     25.08 o 
   6   9   3        0.73      -25.25     19.03 o 
   7   9   3      576.35      558.00     43.01 o 
   8   9   3       32.04       17.05     36.69 o 
   9   9   3      265.56      287.47     41.81 o 
  10   9   3      174.67      117.31     46.72 o 
 -10  10   3      939.49      943.42     86.99 o 
  -9  10   3        3.61       -6.27     46.01 o 
  -8  10   3     2458.08     2337.12    414.71 o 
  -7  10   3       94.19       71.67     25.21 o 
  -6  10   3       63.99       25.62     23.25 o 
  -5  10   3        8.27      -24.42     20.32 o 
  -4  10   3      350.06      379.00     36.63 o 
  -3  10   3       21.51       17.90     19.66 o 
  -2  10   3      654.48      578.16     36.65 o 
  -1  10   3       67.94       69.91     30.95 o 
   0  10   3       18.46        6.78     13.58 o 
   1  10   3        0.37       -3.69     13.70 o 
   2  10   3      136.72      141.46     41.24 o 
   3  10   3       51.14       40.96     19.33 o 
   4  10   3     1614.36     1665.38     78.38 o 
   5  10   3      125.37      132.97     28.60 o 
   6  10   3      214.73      204.94     33.58 o 
   7  10   3        4.68        4.28     23.18 o 
   8  10   3       13.23       -3.44     32.50 o 
   9  10   3      190.87      194.68     38.69 o 
 -10  11   3        0.80      -15.83     31.13 o 
  -9  11   3        1.07      -25.91     33.47 o 
  -8  11   3       35.30      -17.56     21.55 o 
  -7  11   3      300.87      299.20     37.88 o 
  -6  11   3      265.12      301.96     36.87 o 
  -5  11   3      261.60      278.71     62.66 o 
  -4  11   3      641.71      701.45     45.17 o 
  -3  11   3      496.91      492.38     39.97 o 
  -2  11   3      756.06      731.03     44.45 o 
  -1  11   3     1561.52     1642.49     88.71 o 
   0  11   3     1642.49     1724.79     79.79 o 
   1  11   3      248.55      308.11     27.00 o 
   2  11   3      315.65      298.21     53.56 o 
   3  11   3      300.79      329.22     29.89 o 
   4  11   3      162.17      142.12     32.23 o 
   5  11   3       78.57       59.87     25.61 o 
   6  11   3      108.04       44.95     27.49 o 
   7  11   3      455.12      450.35     46.45 o 
   8  11   3       37.64       16.22     28.43 o 
  -8  12   3        0.90        9.78     24.92 o 
  -7  12   3      478.46      542.36    106.59 o 
  -6  12   3       90.61       69.93     30.47 o 
  -5  12   3      353.25      406.28     49.37 o 
  -4  12   3       45.78       71.95     28.20 o 
  -3  12   3        1.79        0.12     23.35 o 
  -2  12   3       25.08       43.66     27.41 o 
  -1  12   3      173.63      171.73     30.73 o 
   0  12   3      199.22      155.06     45.17 o 
   1  12   3       18.91       25.31     20.93 o 
   2  12   3      200.87      199.86     59.08 o 
   3  12   3       27.98       11.36     23.70 o 
   4  12   3      360.85      390.96     42.32 o 
   5  12   3      371.39      388.24     55.50 o 
   6  12   3       56.83       58.33     50.51 o 
   7  12   3      129.13      157.73     34.78 o 
  -7  13   3      113.80      121.95     33.24 o 
  -6  13   3       78.53       49.25     30.20 o 
  -5  13   3      233.75      192.12     35.89 o 
  -4  13   3      211.02      184.43     37.06 o 
  -3  13   3     1749.98     1698.22     70.54 o 
  -2  13   3     1356.83     1444.02     66.07 o 
  -1  13   3        5.12       59.79     37.62 o 
   0  13   3      660.92      759.45     47.42 o 
   1  13   3        3.72      -15.90     33.65 o 
   2  13   3       50.17       45.83     38.42 o 
   3  13   3       26.43       19.02     25.16 o 
   4  13   3       18.16       -9.52     27.82 o 
   5  13   3       15.92      -16.12     25.01 o 
   6  13   3      211.13      192.24     39.09 o 
  -5  14   3       10.69       -2.89     38.15 o 
  -4  14   3       55.01       29.05     27.60 o 
  -3  14   3       10.78      -19.33     28.48 o 
  -2  14   3      241.41      234.02     53.60 o 
  -1  14   3        5.18       10.61     26.54 o 
   0  14   3      105.11      155.34     55.72 o 
   1  14   3        0.18       10.60     40.00 o 
   2  14   3      925.94     1099.29     87.43 o 
   3  14   3       46.13       83.19     51.31 o 
   4  14   3      305.58      338.85     44.45 o 
  -2  15   3       42.49       90.87     49.01 o 
  -1  15   3      227.24      262.72     63.94 o 
   0  15   3      161.64      247.98     63.94 o 
   1  15   3       60.23       35.85     49.63 o 
 -14   0   4       50.57       60.85     54.84 o 
 -12   0   4       60.71        6.71     45.57 o 
 -10   0   4     2303.53     2176.06     88.31 o 
  -8   0   4        6.47       -4.49     25.52 o 
  -6   0   4       43.15       20.91     10.92 o 
  -4   0   4     4461.85     4511.09    124.69 o 
  -2   0   4     8413.01     8538.51    112.77 o 
   0   0   4     1241.93     1141.00     33.13 o 
   2   0   4    58065.10    64959.82    928.58 o 
   4   0   4    24020.39    26481.27    393.82 o 
   6   0   4     8476.84     8858.72    156.01 o 
   8   0   4     2919.89     3178.35     83.55 o 
  10   0   4     1238.92     1229.75     56.68 o 
 -14   1   4       43.37       58.90     44.20 o 
 -13   1   4      337.23      408.44     70.30 o 
 -12   1   4      620.10      531.29    219.58 o 
 -11   1   4     1454.01     1425.05     80.41 o 
 -10   1   4      453.94      436.96     87.30 o 
  -9   1   4     1019.83      956.96     38.79 o 
  -8   1   4       29.67        6.55     10.40 o 
  -7   1   4      426.24      365.35     17.62 o 
  -6   1   4     1896.17     1936.04     29.27 o 
  -5   1   4      254.11      269.13     12.02 o 
  -4   1   4        3.62        4.52      7.38 o 
  -3   1   4     1194.10     1160.17     20.45 o 
  -2   1   4     3813.91     4110.27     47.66 o 
  -1   1   4      585.69      580.97     16.89 o 
   0   1   4     3324.61     3517.25     65.50 o 
   1   1   4     4831.89     4780.56     62.53 o 
   2   1   4     4171.64     4533.74     50.82 o 
   3   1   4     6034.34     6257.35     75.69 o 
   4   1   4     1547.64     1567.74     30.29 o 
   5   1   4     1170.31     1215.59     28.60 o 
   6   1   4       22.88       18.96     10.74 o 
   7   1   4     1020.22      974.48     30.39 o 
   8   1   4     2801.20     2834.39     55.13 o 
   9   1   4      843.30      795.09     31.81 o 
  10   1   4      523.88      533.44     38.14 o 
  11   1   4       63.68       76.05     22.29 o 
  12   1   4       26.72       12.98     37.18 o 
 -14   2   4        0.73      -26.17     31.50 o 
 -13   2   4       10.91       31.52     35.10 o 
 -12   2   4       35.41        5.64     32.02 o 
 -11   2   4       62.70       53.24     22.55 o 
 -10   2   4        0.04       -3.06     20.97 o 
  -9   2   4      416.54      444.80     44.05 o 
  -8   2   4       73.47       37.29     13.02 o 
  -7   2   4     3766.32     3760.13     67.53 o 
  -6   2   4       29.26       31.96     10.32 o 
  -5   2   4     7088.63     7117.45     79.34 o 
  -4   2   4       20.14       31.09      7.01 o 
  -3   2   4      157.14      110.81      8.43 o 
  -2   2   4     4207.32     4042.61     85.29 o 
  -1   2   4     1239.87     1300.73     31.85 o 
   0   2   4      890.11      895.81     23.93 o 
   1   2   4      573.37      531.14     15.62 o 
   2   2   4     1012.28     1145.34     19.87 o 
   3   2   4    15115.16    16191.52    157.94 o 
   4   2   4     3278.53     3719.61     48.07 o 
   5   2   4     5692.75     5604.17     75.69 o 
   6   2   4      194.39      161.91     15.22 o 
   7   2   4      134.63      170.47     18.02 o 
   8   2   4     2320.08     2243.45     48.17 o 
   9   2   4       38.23       39.86     16.26 o 
  10   2   4       77.99       94.62     23.24 o 
  11   2   4       13.64       -6.38     30.86 o 
  12   2   4       47.02       35.91     29.87 o 
 -14   3   4        3.68      -37.16     29.28 o 
 -13   3   4       84.04       51.43     33.42 o 
 -12   3   4       10.00       -3.96     32.72 o 
 -11   3   4       18.94      -22.49     19.88 o 
 -10   3   4      495.51      447.15     34.60 o 
  -9   3   4      715.67      773.59     35.38 o 
  -8   3   4      344.68      378.09     27.42 o 
  -7   3   4      170.76      191.60     16.79 o 
  -6   3   4       62.16       35.80     13.23 o 
  -5   3   4     1204.93     1046.77     23.53 o 
  -4   3   4     2671.50     2601.24     39.11 o 
  -3   3   4     7344.07     7749.12    201.29 o 
  -2   3   4    12214.40    12517.44    159.01 o 
  -1   3   4    17238.30    18018.36    218.40 o 
   0   3   4     3592.92     3194.12     42.99 o 
   1   3   4     3566.96     3298.88     55.71 o 
   2   3   4      292.02      235.68     13.61 o 
   3   3   4     6732.04     7344.01     80.19 o 
   4   3   4     1801.75     2024.54     31.87 o 
   5   3   4      879.36      928.18     24.88 o 
   6   3   4        0.84       -6.16      9.85 o 
   7   3   4      438.18      445.41     23.32 o 
   8   3   4     1810.63     1784.04     42.32 o 
   9   3   4      121.41      174.41     23.20 o 
  10   3   4     1019.85      966.20     71.27 o 
  11   3   4      570.69      680.80     48.69 o 
  12   3   4      220.35      163.64     38.51 o 
 -13   4   4      180.49      171.67     31.09 o 
 -12   4   4        1.96      -22.20     21.72 o 
 -11   4   4       27.83        5.94     23.41 o 
 -10   4   4      202.84      245.88     36.66 o 
  -9   4   4        0.30      -23.64     15.76 o 
  -8   4   4      505.05      472.10     28.74 o 
  -7   4   4      184.91      191.05     35.32 o 
  -6   4   4     1938.88     1897.77     46.44 o 
  -5   4   4      542.97      603.90     83.46 o 
  -4   4   4    29832.61    29727.09    444.04 o 
  -3   4   4      133.62      163.38     20.58 o 
  -2   4   4    15499.07    15091.38    366.97 o 
  -1   4   4      497.60      499.27     15.57 o 
   0   4   4     1069.29      895.05     19.68 o 
   1   4   4      105.42      130.82     13.28 o 
   2   4   4     1114.42     1140.91     26.05 o 
   3   4   4      289.50      279.37     15.93 o 
   4   4   4       12.61        5.71      7.34 o 
   5   4   4       55.73       28.58      9.08 o 
   6   4   4        9.71       -6.14      9.92 o 
   7   4   4        8.72        2.02     11.67 o 
   8   4   4        4.65        6.28     13.41 o 
   9   4   4        1.19       15.37     22.13 o 
  10   4   4       33.12       26.07     26.45 o 
  11   4   4      107.27      103.86     69.68 o 
  12   4   4      278.74      321.64     45.02 o 
 -13   5   4        1.02      -17.72     23.91 o 
 -12   5   4       41.48       27.49     24.12 o 
 -11   5   4        9.25       -3.24     19.20 o 
 -10   5   4      279.62      287.36     29.77 o 
  -9   5   4      328.40      297.44     44.17 o 
  -8   5   4      406.37      409.46     57.63 o 
  -7   5   4        3.07      -12.65     17.01 o 
  -6   5   4      417.20      405.99     24.00 o 
  -5   5   4      999.07     1071.81     33.82 o 
  -4   5   4      783.87      772.24     33.63 o 
  -3   5   4     5351.66     4791.08    127.00 o 
  -2   5   4    31303.00    33909.45    475.25 o 
  -1   5   4    13794.03    14063.67    177.58 o 
   0   5   4     3600.46     3486.48     50.08 o 
   1   5   4     6689.48     6717.46    100.58 o 
   2   5   4       24.36       29.43      9.38 o 
   3   5   4      785.23      726.22     24.44 o 
   4   5   4      182.90      206.87     21.84 o 
   5   5   4      107.03      101.03     11.71 o 
   6   5   4       98.41      103.46     14.81 o 
   7   5   4       99.73      104.85     18.79 o 
   8   5   4       11.81      -15.20     21.30 o 
   9   5   4      250.98      259.11     47.11 o 
  10   5   4      439.75      471.40     46.33 o 
  11   5   4      454.02      434.81     53.87 o 
 -13   6   4       43.71       12.83     34.37 o 
 -12   6   4       75.25       58.46     26.78 o 
 -11   6   4        0.48      -30.33     20.50 o 
 -10   6   4        8.41      -11.12     19.11 o 
  -9   6   4      129.56      119.98     22.84 o 
  -8   6   4       70.50       66.52     52.63 o 
  -7   6   4     2472.97     2349.60     56.98 o 
  -6   6   4      118.39      104.07     18.78 o 
  -5   6   4     1760.59     1620.18     53.76 o 
  -4   6   4     5660.37     5622.44    270.27 o 
  -3   6   4     3754.10     3909.05     62.54 o 
  -2   6   4      125.44      154.63     17.21 o 
  -1   6   4      815.86      926.15     36.58 o 
   0   6   4       44.09       86.44     10.59 o 
   1   6   4      154.83      243.25     96.88 o 
   2   6   4      204.90      228.71     15.78 o 
   3   6   4     9591.29     9246.70    115.75 o 
   4   6   4      383.97      425.56     20.47 o 
   5   6   4     9220.57     9081.36    243.64 o 
   6   6   4     1026.15     1039.23     35.46 o 
   7   6   4      138.92      103.53     26.67 o 
   8   6   4      129.67       87.15     26.50 o 
   9   6   4      403.51      499.76     45.97 o 
  10   6   4      146.74      113.90     41.42 o 
  11   6   4       85.23       90.27     46.41 o 
 -12   7   4      503.47      576.48     97.14 o 
 -11   7   4      357.46      338.87     44.99 o 
 -10   7   4      383.22      458.83     45.07 o 
  -9   7   4      722.57      702.12     45.82 o 
  -8   7   4      352.06      308.35     38.94 o 
  -7   7   4     1628.16     1720.84    118.20 o 
  -6   7   4      804.23      765.08     87.56 o 
  -5   7   4      145.26      139.47     24.13 o 
  -4   7   4     1566.59     1464.96     49.77 o 
  -3   7   4      853.95     1176.08     83.33 o 
  -2   7   4      107.55       93.57     12.98 o 
  -1   7   4       64.61       73.46     14.07 o 
   0   7   4     3993.65     4043.41     60.28 o 
   1   7   4       48.25       10.37     11.59 o 
   2   7   4      523.10      484.54     20.89 o 
   3   7   4     1228.09     1164.19     30.75 o 
   4   7   4      690.69      682.10     25.48 o 
   5   7   4       74.17       71.88     16.95 o 
   6   7   4       24.96       10.42     20.56 o 
   7   7   4      548.92      559.61     40.81 o 
   8   7   4      553.02      613.31     65.44 o 
   9   7   4       39.95       22.40     24.94 o 
  10   7   4       61.13       28.74     36.34 o 
  11   7   4       67.79       50.49     32.88 o 
 -12   8   4        1.28      -16.90     22.19 o 
 -11   8   4        7.30       48.23     34.77 o 
 -10   8   4      431.85      425.96     36.56 o 
  -9   8   4       11.63       10.80     24.30 o 
  -8   8   4     1031.18      855.40     47.24 o 
  -7   8   4       46.71       27.87     23.21 o 
  -6   8   4       34.48       40.25     21.06 o 
  -5   8   4      629.32      597.45     36.68 o 
  -4   8   4     1120.05     1072.57     45.00 o 
  -3   8   4       25.72       44.95     17.93 o 
  -2   8   4      643.30      604.59     32.11 o 
  -1   8   4      259.08      284.38     18.87 o 
   0   8   4      963.19      819.16     27.56 o 
   1   8   4      586.67      550.67     26.50 o 
   2   8   4     4232.99     4234.56     67.69 o 
   3   8   4      471.69      503.21     23.31 o 
   4   8   4     6725.27     6631.10    121.75 o 
   5   8   4      210.65      263.55     32.90 o 
   6   8   4     3648.86     3462.93     93.72 o 
   7   8   4      185.44      176.96     33.16 o 
   8   8   4      842.33      883.95     51.51 o 
   9   8   4       75.46       34.75     63.89 o 
  10   8   4       21.73       10.95     31.10 o 
 -11   9   4      197.13      202.38     53.69 o 
 -10   9   4        1.68       -6.99     24.13 o 
  -9   9   4     1173.14     1104.64    213.40 o 
  -8   9   4      250.32      230.59     35.69 o 
  -7   9   4        1.22      -28.07     18.72 o 
  -6   9   4      345.01      296.29     35.11 o 
  -5   9   4      744.51      687.59     44.69 o 
  -4   9   4       62.48       33.84     21.83 o 
  -3   9   4       31.66       27.20     18.51 o 
  -2   9   4     1202.45     1168.83     48.61 o 
  -1   9   4      240.76      238.06     20.11 o 
   0   9   4     1628.54     1592.81     40.93 o 
   1   9   4       22.16       15.44     10.70 o 
   2   9   4      105.65      104.63     15.77 o 
   3   9   4     1970.35     1899.98     59.15 o 
   4   9   4      118.30      159.55     27.79 o 
   5   9   4       65.90       37.88     22.85 o 
   6   9   4       55.27       36.56     24.42 o 
   7   9   4      233.58      267.26     38.37 o 
   8   9   4      438.94      454.97     46.36 o 
   9   9   4      105.77      102.19     31.96 o 
 -10  10   4       98.09       10.96     28.20 o 
  -9  10   4      214.05      199.01     37.22 o 
  -8  10   4      100.41      105.24     32.38 o 
  -7  10   4     1570.34     1484.01    266.61 o 
  -6  10   4       46.48        1.32     22.25 o 
  -5  10   4      124.22      182.85     32.29 o 
  -4  10   4       10.14       -8.57     19.55 o 
  -3  10   4     1382.10     1361.01     54.45 o 
  -2  10   4       59.99       95.83     23.45 o 
  -1  10   4      615.59      646.07     36.88 o 
   0  10   4      463.92      473.85     25.83 o 
   1  10   4        0.70      -15.76     10.51 o 
   2  10   4       47.27       30.06     18.05 o 
   3  10   4     1977.99     1833.68     53.91 o 
   4  10   4      297.86      342.84     36.74 o 
   5  10   4     1698.52     1780.87     99.84 o 
   6  10   4       93.56       24.82     25.75 o 
   7  10   4       27.39       28.88     26.72 o 
   8  10   4       62.67       23.02     29.36 o 
   9  10   4        6.60      -18.05     28.02 o 
 -10  11   4       39.87       -4.86     41.82 o 
  -9  11   4       51.31        9.82     26.05 o 
  -8  11   4        0.88      -30.25     21.73 o 
  -7  11   4        0.04      -30.05     20.04 o 
  -6  11   4       53.67       54.10     24.98 o 
  -5  11   4      522.44      502.16     43.37 o 
  -4  11   4      584.05      594.91     44.60 o 
  -3  11   4     1145.89     1157.38     54.88 o 
  -2  11   4     2681.92     2710.94     80.82 o 
  -1  11   4      544.89      537.30     38.52 o 
   0  11   4      574.57      638.68     39.04 o 
   1  11   4      519.41      508.67     50.60 o 
   2  11   4      108.03      147.29     24.27 o 
   3  11   4      808.70      869.34     40.41 o 
   4  11   4      621.72      619.29     42.77 o 
   5  11   4        7.80       11.01     25.17 o 
   6  11   4      297.26      274.47     45.52 o 
   7  11   4        9.04      -32.19     21.46 o 
   8  11   4       13.14      -38.15     25.43 o 
  -8  12   4       74.28       61.92     28.18 o 
  -7  12   4        5.17      -30.32     42.08 o 
  -6  12   4      642.25      673.63     49.33 o 
  -5  12   4       26.54       47.04     31.66 o 
  -4  12   4     1712.32     1685.64     66.89 o 
  -3  12   4       56.80      103.68     29.77 o 
  -2  12   4      527.32      625.06     48.44 o 
  -1  12   4      268.00      300.12     35.63 o 
   0  12   4        2.21      -31.35     30.20 o 
   1  12   4        1.38      -30.23     22.12 o 
   2  12   4      196.75      209.52     42.56 o 
   3  12   4      253.75      238.11     51.04 o 
   4  12   4      182.89      173.09     49.81 o 
   5  12   4       19.94       23.58     25.18 o 
   6  12   4      255.37      207.20     39.08 o 
   7  12   4       43.70       -1.99     27.63 o 
  -7  13   4        0.94      -41.13     27.42 o 
  -6  13   4      200.13      176.09     38.14 o 
  -5  13   4       93.23       50.33     29.79 o 
  -4  13   4       48.73       -4.82     27.11 o 
  -3  13   4     2033.03     2110.24    121.25 o 
  -2  13   4      218.12      242.42     38.86 o 
   0  13   4      273.14      430.34     65.61 o 
   1  13   4      747.44      841.56     77.54 o 
   2  13   4       37.65       53.66     46.58 o 
   3  13   4       26.13       56.22     36.12 o 
   4  13   4       19.01      -23.37     28.75 o 
   5  13   4        4.20      -12.05     25.11 o 
  -5  14   4      257.91      275.57     42.30 o 
  -4  14   4        1.31      -30.29     27.22 o 
  -3  14   4       94.76       85.12     33.42 o 
   0  14   4       10.56       -9.10     41.24 o 
   1  14   4       92.42      144.63     39.46 o 
   2  14   4       97.93      129.99     50.60 o 
   3  14   4      993.21     1009.74     86.46 o 
  -1  15   4        1.01      -60.01     40.00 o 
 -13   0   5      444.85      389.98     70.21 o 
 -11   0   5      434.39      266.70     56.25 o 
  -9   0   5     4266.46     4248.19    101.49 o 
  -7   0   5     4851.33     4862.20    193.60 o 
  -5   0   5       98.36      138.02     15.11 o 
  -3   0   5       24.46       49.18     10.02 o 
  -1   0   5       13.90       37.62     16.43 o 
   1   0   5      957.27      884.55     21.46 o 
   3   0   5    12565.55    13789.06    214.10 o 
   5   0   5     3592.53     3406.58    102.44 o 
   7   0   5     4901.11     5171.80    240.34 o 
   9   0   5     3880.92     4106.44    103.24 o 
  11   0   5      779.85      766.36     67.20 o 
 -14   1   5      235.75      324.41     49.35 o 
 -13   1   5       25.43       43.04     34.45 o 
 -12   1   5     1128.06     1196.61     88.22 o 
 -11   1   5     2527.04     2561.20    279.19 o 
 -10   1   5     1480.22     1614.85     63.21 o 
  -9   1   5      975.29      990.46     37.48 o 
  -8   1   5      272.23      232.35     21.63 o 
  -7   1   5      363.82      383.72     17.56 o 
  -6   1   5     1250.06     1162.00     32.73 o 
  -5   1   5      669.38      576.82     16.39 o 
  -4   1   5      155.86      136.49     13.45 o 
  -3   1   5      274.98      239.77     13.05 o 
  -2   1   5       33.70       65.19      6.77 o 
  -1   1   5      150.20      121.98      9.99 o 
   0   1   5     1639.17     1662.46     35.00 o 
   1   1   5     1292.12     1241.51     19.36 o 
   2   1   5     3228.05     3145.74     39.23 o 
   3   1   5     2619.59     2900.18     42.68 o 
   4   1   5     2238.09     2412.34     39.92 o 
   5   1   5      468.95      380.54     18.71 o 
   6   1   5      466.63      445.37     21.61 o 
   7   1   5      790.39      819.19     29.69 o 
   8   1   5       36.20       40.25     15.65 o 
   9   1   5       99.56      107.58     27.38 o 
  10   1   5      124.65      115.09     24.31 o 
  11   1   5      506.45      588.23     44.40 o 
  12   1   5      107.35       85.84     42.30 o 
 -14   2   5      228.70      292.87    108.09 o 
 -13   2   5        1.93       16.26     41.37 o 
 -12   2   5        8.16       -7.23     22.91 o 
 -11   2   5        5.27      -18.58     26.89 o 
 -10   2   5      403.79      448.52     37.17 o 
  -9   2   5       36.65       35.74     16.39 o 
  -8   2   5      600.67      547.37     20.93 o 
  -7   2   5        9.63        5.01      8.74 o 
  -6   2   5     8466.96     8599.79     98.74 o 
  -5   2   5      512.46      516.01     15.81 o 
  -4   2   5     6100.61     5928.10     62.22 o 
  -3   2   5      174.49      147.05     11.66 o 
  -2   2   5     1451.33     1649.34     29.17 o 
  -1   2   5     2420.86     2194.70     57.21 o 
   0   2   5       25.15       70.60     11.42 o 
   1   2   5     2460.46     2457.47     46.58 o 
   2   2   5      182.50      180.27     13.39 o 
   3   2   5      219.29      283.65     17.33 o 
   4   2   5       34.21       42.65      9.24 o 
   5   2   5        1.27      -10.75      8.90 o 
   6   2   5     5782.34     6106.55     93.02 o 
   7   2   5       89.19       77.76     16.30 o 
   8   2   5     1409.80     1485.33     45.74 o 
   9   2   5      786.05      802.11     39.86 o 
  10   2   5      359.96      408.05     33.33 o 
  11   2   5      373.17      402.46     44.46 o 
  12   2   5       64.90       63.05     43.89 o 
 -14   3   5       34.54       41.85     34.22 o 
 -13   3   5       61.65        6.32     26.50 o 
 -12   3   5       19.86      -12.90     20.66 o 
 -11   3   5      557.86      589.03     40.45 o 
 -10   3   5      583.26      645.17     36.99 o 
  -9   3   5        6.70      -12.59     13.77 o 
  -8   3   5        6.27      -18.77     13.44 o 
  -7   3   5      329.78      323.27     17.66 o 
  -6   3   5       99.89      114.20     13.75 o 
  -5   3   5     2064.53     1973.87     32.13 o 
  -4   3   5     3464.20     3143.48     42.23 o 
  -3   3   5      643.31      685.54     53.44 o 
  -2   3   5     9457.53    10130.16    165.65 o 
  -1   3   5     4254.77     4374.88     57.03 o 
   0   3   5       29.40       46.63      7.91 o 
   1   3   5     7021.60     6541.48    152.27 o 
   2   3   5      865.93      801.84     22.56 o 
   3   3   5      228.27      189.53     10.88 o 
   4   3   5     3390.11     3335.23     45.20 o 
   5   3   5      434.92      400.98     18.34 o 
   6   3   5      732.81      695.29     24.52 o 
   7   3   5        0.66       -6.31     15.32 o 
   8   3   5      305.00      371.11     28.48 o 
   9   3   5       59.27       64.68     20.82 o 
  10   3   5      479.95      562.30     44.82 o 
  11   3   5      448.57      485.17     48.39 o 
 -13   4   5      130.61      148.41     32.68 o 
 -12   4   5        0.79      -23.93     22.19 o 
 -11   4   5      155.40      145.93     27.12 o 
 -10   4   5       12.72      -28.88     20.26 o 
  -9   4   5      288.43      296.36     29.82 o 
  -8   4   5       53.36       26.05     18.58 o 
  -7   4   5     6078.99     6078.39    102.16 o 
  -6   4   5       12.80       14.23      8.11 o 
  -5   4   5     2822.37     2815.75     43.65 o 
  -4   4   5      855.21      961.44     20.79 o 
  -3   4   5    10731.81    10958.43    142.09 o 
  -2   4   5      958.10     1004.37     49.53 o 
  -1   4   5     1287.78     1157.48     24.32 o 
   0   4   5     1400.87     1365.77     25.70 o 
   1   4   5        0.28       -2.62      5.67 o 
   2   4   5      102.64      108.33     13.20 o 
   3   4   5        4.00        0.77      8.84 o 
   4   4   5      311.72      335.70     15.96 o 
   5   4   5      155.65      151.29     12.67 o 
   6   4   5      238.09      245.33     30.43 o 
   7   4   5      503.69      516.57     35.83 o 
   8   4   5      495.12      506.67     29.53 o 
   9   4   5     1540.81     1465.26     61.28 o 
  10   4   5      120.92      105.01     30.80 o 
  11   4   5      103.55       73.87     41.46 o 
 -13   5   5       59.46       52.05     28.09 o 
 -12   5   5      104.91      101.49     29.08 o 
 -11   5   5     1000.32     1020.23     46.81 o 
 -10   5   5       93.75       85.31     24.47 o 
  -9   5   5      667.29      644.70     37.20 o 
  -8   5   5        9.56       10.02     16.46 o 
  -7   5   5      107.64       80.37     18.49 o 
  -6   5   5      402.93      369.46     25.77 o 
  -5   5   5        0.21       28.91     16.61 o 
  -4   5   5      163.62      172.22     27.89 o 
  -3   5   5      366.84      460.77     17.69 o 
  -2   5   5     8862.18     9198.68    155.91 o 
  -1   5   5     1222.91     1325.12     30.78 o 
   0   5   5     1515.62     1419.00     28.07 o 
   1   5   5     1765.54     1761.77     32.04 o 
   2   5   5     2043.56     1980.96     38.45 o 
   3   5   5      669.50      753.98     68.86 o 
   4   5   5     2126.81     2087.16     41.42 o 
   5   5   5       52.85       51.42     13.32 o 
   6   5   5        5.23       -9.98     13.56 o 
   7   5   5      363.39      416.91     29.62 o 
   8   5   5       58.06       87.36     26.25 o 
   9   5   5       10.98      -28.44     26.32 o 
  10   5   5      140.00      151.19     56.65 o 
  11   5   5      944.03      988.82     58.17 o 
 -13   6   5        2.85      -23.44     24.15 o 
 -12   6   5       13.96        2.56     24.77 o 
 -11   6   5       55.44       18.99     22.64 o 
 -10   6   5       77.72       82.99     24.77 o 
  -9   6   5        0.42       -2.25     18.69 o 
  -8   6   5      180.75      172.53     25.81 o 
  -7   6   5      214.23      229.68     24.16 o 
  -6   6   5     3024.25     2861.85     76.36 o 
  -5   6   5      261.80      265.54     27.49 o 
  -4   6   5    15255.09    14651.64    369.71 o 
  -3   6   5     1422.61     1480.56     33.91 o 
  -2   6   5      938.95      926.42     40.83 o 
  -1   6   5     2246.15     2445.36     41.57 o 
   0   6   5      250.99      212.88     13.96 o 
   1   6   5       91.51       55.26     13.79 o 
   2   6   5       38.88       24.95     17.50 o 
   3   6   5      779.98      831.56     26.67 o 
   4   6   5     2017.07     1849.68     40.13 o 
   5   6   5      684.21      735.39     26.90 o 
   6   6   5      374.77      360.99     27.30 o 
   7   6   5        0.24        3.91     21.93 o 
   8   6   5     1345.93     1336.47     58.04 o 
   9   6   5      190.92      164.58     33.77 o 
  10   6   5      449.38      444.47     46.60 o 
 -12   7   5      291.17      371.52     59.07 o 
 -11   7   5     1510.39     1527.22     56.00 o 
 -10   7   5     1122.87     1066.09     46.65 o 
  -9   7   5     1074.60     1016.35     43.13 o 
  -8   7   5      122.66      124.61     23.62 o 
  -7   7   5       31.48       11.36     25.70 o 
  -6   7   5        0.97      -14.57     20.16 o 
  -5   7   5      971.93      995.63     43.36 o 
  -4   7   5      195.44      241.98     48.09 o 
  -3   7   5       38.22       40.42     11.14 o 
  -2   7   5      128.87      166.52     28.39 o 
  -1   7   5       31.65       15.79      9.80 o 
   0   7   5      272.19      264.46     16.65 o 
   1   7   5      335.45      302.34     16.70 o 
   2   7   5     1585.80     1499.08     36.12 o 
   3   7   5      871.17      823.75     31.88 o 
   4   7   5     1087.25     1126.11     32.59 o 
   5   7   5       77.26       77.72     17.83 o 
   6   7   5      182.29      214.19     63.05 o 
   7   7   5       23.50       -3.14     22.55 o 
   8   7   5      207.25      261.01     36.16 o 
   9   7   5       23.18      -28.78     25.32 o 
  10   7   5      346.01      364.47     47.25 o 
 -12   8   5       28.00       36.75     25.13 o 
 -11   8   5       79.33       33.15     24.13 o 
 -10   8   5       10.13        2.43     37.66 o 
  -9   8   5     1997.38     1877.74    119.84 o 
  -8   8   5       19.53       12.02     23.32 o 
  -7   8   5       72.70       74.22     27.05 o 
  -6   8   5      161.42      207.68     31.74 o 
  -5   8   5      397.67      452.76     39.56 o 
  -4   8   5      183.34      162.56     26.43 o 
  -3   8   5      151.41      122.05     22.32 o 
  -2   8   5        0.00        1.11     10.30 o 
  -1   8   5      680.44      610.36     22.64 o 
   0   8   5       55.13       58.79     12.98 o 
   1   8   5      285.46      283.94     17.49 o 
   2   8   5        0.09       15.39     12.80 o 
   3   8   5     2724.21     2626.68     51.56 o 
   4   8   5      823.32      858.62     30.52 o 
   5   8   5     3837.22     3757.52     97.21 o 
   6   8   5       25.15       48.43     25.38 o 
   7   8   5     1381.92     1303.18     89.46 o 
   8   8   5       36.43       68.91     27.98 o 
   9   8   5     1289.97     1340.42    159.84 o 
  10   8   5       33.96       57.80     32.61 o 
 -11   9   5      421.69      366.41     46.44 o 
 -10   9   5      681.32      691.97     62.48 o 
  -9   9   5      375.07      421.57    102.22 o 
  -8   9   5      562.30      556.31     55.50 o 
  -7   9   5      276.13      321.93     54.22 o 
  -6   9   5      358.97      334.00     75.15 o 
  -5   9   5     2133.68     2139.88     70.01 o 
  -4   9   5        1.25      -26.53     17.69 o 
  -3   9   5        1.93      -19.53     17.91 o 
  -2   9   5      138.70      160.73     24.09 o 
  -1   9   5      675.02      672.83     25.06 o 
   0   9   5       29.32       51.06     15.98 o 
   1   9   5     1481.97     1461.83     38.59 o 
   2   9   5      670.09      626.68     27.37 o 
   3   9   5      563.58      562.84     26.22 o 
   4   9   5      420.54      414.62     47.73 o 
   5   9   5      933.31      950.42     49.45 o 
   6   9   5       67.75       24.57     23.41 o 
   7   9   5       85.36       54.04     28.00 o 
   8   9   5        2.90      -11.08     27.16 o 
   9   9   5       34.47       -3.98     29.26 o 
 -10  10   5       29.34      -20.97     31.66 o 
  -9  10   5       50.69       -0.19     27.00 o 
  -8  10   5      404.69      386.89     61.11 o 
  -7  10   5       15.42      -16.26     24.61 o 
  -6  10   5      343.33      435.06     41.00 o 
  -5  10   5      309.10      319.74     38.00 o 
  -4  10   5     2754.11     2868.69     83.28 o 
  -3  10   5      208.53      192.31     31.44 o 
  -2  10   5      288.16      333.83     32.98 o 
  -1  10   5      261.82      352.65     32.33 o 
   0  10   5       21.41       13.31     15.15 o 
   1  10   5       58.47       50.82     15.86 o 
   2  10   5      860.20      811.41     31.32 o 
   3  10   5        0.92       -4.35     16.96 o 
   4  10   5      883.51      828.85     46.77 o 
   5  10   5      433.44      413.21     41.38 o 
   6  10   5      411.66      515.58     45.34 o 
   7  10   5       14.82      -10.03     25.09 o 
   8  10   5      353.73      463.23     47.88 o 
  -9  11   5       42.80        9.38     27.04 o 
  -8  11   5      289.40      251.96     40.38 o 
  -7  11   5       54.25       28.31     28.00 o 
  -6  11   5        2.32      -29.87     21.72 o 
  -5  11   5      299.06      278.87     37.51 o 
  -4  11   5      604.55      603.73     81.38 o 
  -3  11   5     1741.82     1933.56     97.36 o 
  -2  11   5      745.03      739.71     44.04 o 
  -1  11   5     1059.80     1235.29     83.19 o 
   0  11   5       32.01       74.19     28.00 o 
   1  11   5      629.51      643.25     34.54 o 
   2  11   5      221.47      186.67     32.00 o 
   3  11   5      247.52      252.42     34.75 o 
   4  11   5      849.81      953.24     52.46 o 
   5  11   5      307.15      344.37     49.28 o 
   6  11   5      390.45      336.88     42.08 o 
   7  11   5      391.13      425.00     47.64 o 
  -8  12   5        1.07      -18.45     25.90 o 
  -7  12   5       91.60       93.67     32.59 o 
  -6  12   5       48.28       21.94     26.61 o 
  -5  12   5     1197.57     1248.95     61.59 o 
  -4  12   5       65.37       78.84     30.18 o 
  -3  12   5      841.78      788.81     48.58 o 
  -2  12   5       16.72      -16.60     38.33 o 
  -1  12   5      516.38      639.90     72.77 o 
   0  12   5       42.32       37.52     27.07 o 
   1  12   5        0.10      -28.59     24.98 o 
   2  12   5       25.57       23.26     21.77 o 
   3  12   5        8.31       28.44     24.53 o 
   4  12   5      261.40      244.11     65.57 o 
   5  12   5       31.77       38.65     27.59 o 
   6  12   5       48.02       39.64     29.50 o 
  -7  13   5       58.70       33.66     31.00 o 
  -6  13   5        2.47      -34.87     25.44 o 
  -5  13   5       11.26        0.69     29.48 o 
  -4  13   5      361.29      429.68     83.10 o 
  -3  13   5       24.32       46.54     50.07 o 
  -2  13   5      210.32      130.88     54.05 o 
   0  13   5      158.07      238.74     40.86 o 
   1  13   5      346.58      383.88     47.85 o 
   2  13   5      758.63      892.72     57.56 o 
   3  13   5        0.98       -6.05     25.77 o 
   4  13   5      161.93      172.69     37.01 o 
   5  13   5        8.42      -24.30     27.35 o 
  -5  14   5        6.96      -40.50     27.00 o 
  -4  14   5      421.74      457.10     78.68 o 
  -3  14   5       27.33      -14.75     45.92 o 
  -1  14   5       40.83      129.64     52.81 o 
   0  14   5        8.02       21.77     32.44 o 
   1  14   5      112.92      164.66     41.74 o 
   2  14   5      190.44      202.32     56.96 o 
   3  14   5       10.35       44.16     42.92 o 
 -14   0   6       53.24        4.77     48.04 o 
 -12   0   6      202.21      162.84     55.19 o 
 -10   0   6       50.97       13.90     23.90 o 
  -8   0   6      302.55      285.93     43.08 o 
  -6   0   6     4215.34     4257.16    187.68 o 
  -4   0   6     1016.11     1081.87     30.97 o 
  -2   0   6      211.58      251.33     30.74 o 
   0   0   6     1219.54     1106.39     37.26 o 
   2   0   6     2567.10     3132.62     65.17 o 
   4   0   6     7592.02     7676.95    133.38 o 
   6   0   6     6579.14     6553.76    126.81 o 
   8   0   6     2937.19     3226.69    126.37 o 
  10   0   6     2291.72     2316.30    113.66 o 
 -14   1   6        9.55       23.96     33.75 o 
 -13   1   6      148.49      190.33     48.48 o 
 -12   1   6      211.80      210.27    105.88 o 
 -11   1   6      972.40     1012.84     45.97 o 
 -10   1   6      695.22      675.69     37.59 o 
  -9   1   6     1117.94     1153.09     35.48 o 
  -8   1   6     1229.37     1247.93     48.90 o 
  -7   1   6     4363.61     4489.64     60.00 o 
  -6   1   6     1265.82     1118.90     48.85 o 
  -5   1   6     3569.10     3282.22     46.52 o 
  -4   1   6       60.34       66.00      9.33 o 
  -3   1   6       75.41       75.72     11.44 o 
  -2   1   6      836.14      868.64     17.32 o 
  -1   1   6      874.85      853.23     17.91 o 
   0   1   6      389.69      421.07     19.84 o 
   1   1   6     1542.69     1342.28     25.70 o 
   2   1   6    19307.79    21091.96    202.23 o 
   3   1   6       13.01       24.14      8.36 o 
   4   1   6      848.38      735.70     21.86 o 
   5   1   6      842.51      801.97     25.35 o 
   6   1   6      135.87      122.24     16.16 o 
   7   1   6       21.51        0.45     15.95 o 
   8   1   6       87.71       79.82     19.97 o 
   9   1   6       19.86       19.63     23.01 o 
  10   1   6       53.15       68.87     27.46 o 
  11   1   6      127.36       94.77     31.27 o 
 -14   2   6        0.74      -24.65     32.74 o 
 -13   2   6      107.48      114.58     37.49 o 
 -12   2   6       80.87       67.24     26.42 o 
 -11   2   6       21.87        2.30     22.67 o 
 -10   2   6        8.45       -5.09     21.26 o 
  -9   2   6      279.16      272.14     24.06 o 
  -8   2   6      138.85      128.92     15.20 o 
  -7   2   6       54.37       49.16     10.77 o 
  -6   2   6      154.46      157.21     12.82 o 
  -5   2   6     1952.60     2096.41     32.09 o 
  -4   2   6        1.06       -5.75      7.43 o 
  -3   2   6    31104.53    31381.79    377.26 o 
  -2   2   6      167.12      222.00     16.22 o 
  -1   2   6     5882.76     5698.06     74.30 o 
   0   2   6       39.00        9.83     10.49 o 
   1   2   6        8.99        5.03      7.97 o 
   2   2   6      428.56      376.45     17.46 o 
   3   2   6      139.20      122.48     12.49 o 
   4   2   6        9.20        1.14     12.27 o 
   5   2   6      741.19      733.61     23.91 o 
   6   2   6      278.73      296.66     23.65 o 
   7   2   6     2834.53     2976.90     64.85 o 
   8   2   6       13.10        6.10     16.84 o 
   9   2   6     1307.01     1233.98     44.85 o 
  10   2   6      393.81      440.26     42.46 o 
  11   2   6       71.15       69.32     44.95 o 
 -14   3   6       10.44       28.93     36.02 o 
 -13   3   6       83.11       33.52     28.04 o 
 -12   3   6        3.24        7.11     24.05 o 
 -11   3   6       77.26       41.05     24.16 o 
 -10   3   6       19.08       10.81     20.85 o 
  -9   3   6       72.79       40.97     17.84 o 
  -8   3   6     1032.43      996.22     33.15 o 
  -7   3   6       35.71       45.59     11.59 o 
  -6   3   6       31.72       12.55      9.50 o 
  -5   3   6      110.77      137.67     12.02 o 
  -4   3   6      106.81       98.06     10.44 o 
  -3   3   6      427.80      364.13     17.45 o 
  -2   3   6     1541.05     1777.96     34.54 o 
  -1   3   6     2122.43     2168.33     35.67 o 
   0   3   6     9544.69     9369.86    132.80 o 
   1   3   6    12957.22    13274.06    180.05 o 
   2   3   6     9643.99     9408.35    114.92 o 
   3   3   6     3443.68     3427.11     44.94 o 
   4   3   6     1331.91     1229.83     25.21 o 
   5   3   6     1992.93     1945.24     47.08 o 
   6   3   6       59.05       72.44     17.40 o 
   7   3   6       69.42       62.38     18.46 o 
   8   3   6      519.63      502.88     31.22 o 
   9   3   6      109.94      137.60     30.16 o 
  10   3   6       32.92        8.85     46.14 o 
  11   3   6      260.33      357.39     61.46 o 
 -13   4   6       11.36      -33.74     26.07 o 
 -12   4   6      207.68      186.77     40.67 o 
 -11   4   6        2.18      -14.23     22.02 o 
 -10   4   6      652.94      602.55     31.20 o 
  -9   4   6       42.34       35.90     17.69 o 
  -8   4   6      468.70      454.64     26.65 o 
  -7   4   6      163.00      193.23     28.45 o 
  -6   4   6     3378.48     3201.40     79.36 o 
  -5   4   6      651.89      578.91     18.08 o 
  -4   4   6     3972.66     3821.75     56.47 o 
  -3   4   6       59.64       64.88     10.95 o 
  -2   4   6    13339.60    13260.61    151.57 o 
  -1   4   6     1530.86     1550.77     29.50 o 
   0   4   6     4507.08     4164.52     56.54 o 
   1   4   6       44.73       64.64     19.32 o 
   2   4   6     1464.75     1414.67     32.32 o 
   3   4   6       31.19       25.49     12.05 o 
   4   4   6      683.56      672.93     24.38 o 
   5   4   6        0.12       -5.25     11.36 o 
   6   4   6     1022.65     1039.10     37.20 o 
   7   4   6       22.00        1.79     18.66 o 
   8   4   6      106.09       82.95     31.38 o 
   9   4   6      323.59      333.38     52.01 o 
  10   4   6       29.68       -1.02     27.06 o 
  11   4   6        0.90      -30.11     36.47 o 
 -13   5   6        9.33       -9.10     27.66 o 
 -12   5   6       36.50       30.53     24.73 o 
 -11   5   6        1.31       -6.96     23.85 o 
 -10   5   6      246.82      218.29     25.62 o 
  -9   5   6       38.34       -1.29     17.09 o 
  -8   5   6      783.54      775.72     31.66 o 
  -7   5   6      694.07      674.25     28.09 o 
  -6   5   6      210.65      227.35     22.15 o 
  -5   5   6       55.18       31.27     20.64 o 
  -4   5   6      508.66      636.78     20.74 o 
  -3   5   6     2213.18     2271.16     46.84 o 
  -2   5   6      994.08      959.84     30.01 o 
  -1   5   6     1393.24     1263.53     27.27 o 
   0   5   6       49.56       52.06     11.13 o 
   1   5   6     4763.20     4481.94     61.58 o 
   2   5   6     6228.88     6214.64     85.66 o 
   3   5   6     4489.52     4433.58     67.95 o 
   4   5   6      628.34      727.46     51.19 o 
   5   5   6     1001.87      953.38     34.56 o 
   6   5   6     1900.56     1872.99     61.22 o 
   7   5   6      214.56      225.75     24.86 o 
   8   5   6        1.23        3.88     22.14 o 
   9   5   6      470.01      521.45     65.17 o 
  10   5   6      119.62       86.12     32.36 o 
 -13   6   6       56.61       15.33     27.15 o 
 -12   6   6      137.93      148.29     32.86 o 
 -11   6   6      145.80      151.58     31.03 o 
 -10   6   6      134.27      109.02     26.45 o 
  -9   6   6      116.85      119.93     33.80 o 
  -8   6   6      228.14      281.64     51.73 o 
  -7   6   6     1686.06     1659.22     48.83 o 
  -6   6   6       52.11       53.64     21.89 o 
  -5   6   6     1684.19     1554.87     44.49 o 
  -4   6   6       26.59       70.87     17.60 o 
  -3   6   6     9083.49     8652.14    122.87 o 
  -2   6   6      160.50      154.07     14.11 o 
  -1   6   6      317.93      276.76     15.65 o 
   0   6   6       21.43        1.23     10.35 o 
   1   6   6      172.66      205.29     24.57 o 
   2   6   6      273.77      270.57     19.78 o 
   3   6   6     1514.95     1442.52     35.92 o 
   4   6   6      465.54      457.37     24.25 o 
   5   6   6      504.40      451.80     24.14 o 
   6   6   6      122.34      147.80     22.14 o 
   7   6   6     2512.61     2435.11     77.26 o 
   8   6   6        0.00       -9.61     25.12 o 
   9   6   6     1371.38     1407.35     65.43 o 
  10   6   6      265.23      326.69     44.61 o 
 -12   7   6       83.47       63.99     27.78 o 
 -11   7   6      754.98      723.58     42.62 o 
 -10   7   6      918.12      941.74     45.54 o 
  -9   7   6      130.45      120.87     25.53 o 
  -8   7   6      488.63      576.20     47.27 o 
  -7   7   6        2.26        0.53     20.42 o 
  -6   7   6     2500.06     2671.59     77.04 o 
  -5   7   6     3500.53     3761.74    153.00 o 
  -4   7   6      927.69      919.75     35.34 o 
  -3   7   6       72.60       78.92     14.02 o 
  -2   7   6      422.89      422.36     19.76 o 
  -1   7   6      224.38      262.52     16.85 o 
   0   7   6       39.12       27.35     10.01 o 
   1   7   6     2263.66     2330.41     54.63 o 
   2   7   6     4133.62     3955.23     65.49 o 
   3   7   6      197.55      221.68     20.00 o 
   4   7   6      610.77      569.46     25.86 o 
   5   7   6      152.92      138.70     21.59 o 
   6   7   6      143.65       95.82     28.43 o 
   7   7   6        3.01        5.09     23.68 o 
   8   7   6        0.19      -11.16     25.65 o 
   9   7   6        2.53      -28.61     27.76 o 
  10   7   6      269.97      260.34     58.64 o 
 -12   8   6        7.54       -4.26     23.96 o 
 -11   8   6       23.26       -5.97     23.56 o 
 -10   8   6        0.06      -28.04     23.94 o 
  -9   8   6        1.25      -11.02     27.10 o 
  -8   8   6      458.79      559.69    104.74 o 
  -7   8   6        3.43      -26.20     20.18 o 
  -6   8   6     1916.37     1698.98    123.02 o 
  -5   8   6      214.78      215.87     48.92 o 
  -4   8   6     2763.61     2598.13     73.07 o 
  -3   8   6      107.09       97.68     18.80 o 
  -2   8   6      564.42      557.09     22.06 o 
  -1   8   6      165.22      141.82     15.03 o 
   0   8   6      909.97     1010.09     36.44 o 
   1   8   6        1.69      -15.69     11.03 o 
   2   8   6      114.32       84.39     16.24 o 
   3   8   6      114.87      132.17     18.07 o 
   4   8   6     4135.93     3990.48     69.08 o 
   5   8   6     1142.77     1122.57     63.63 o 
   6   8   6      715.28      755.63     46.07 o 
   7   8   6       49.49       58.03     27.44 o 
   8   8   6     1186.09     1089.72     57.45 o 
   9   8   6       40.89        9.06     28.89 o 
 -11   9   6      112.25       98.63     39.43 o 
 -10   9   6       55.33        5.92     26.97 o 
  -9   9   6      382.10      440.09     46.34 o 
  -8   9   6      349.47      401.56     93.17 o 
  -7   9   6      446.91      435.61     97.76 o 
  -6   9   6      231.10      289.41     37.15 o 
  -5   9   6     1849.82     1785.01     64.92 o 
  -4   9   6      358.87      445.41     38.28 o 
  -3   9   6      356.74      344.01     28.31 o 
  -2   9   6        8.40        5.48     15.55 o 
  -1   9   6      354.82      334.12     26.16 o 
   0   9   6      263.88      210.10     22.87 o 
   1   9   6       69.45       48.87     15.89 o 
   2   9   6     1808.57     1706.24     43.45 o 
   3   9   6     2854.50     2724.04     55.98 o 
   4   9   6     2928.61     3030.08    105.13 o 
   5   9   6      181.94      183.08     30.81 o 
   6   9   6       54.32       62.75     28.48 o 
   7   9   6       72.07       36.44     27.74 o 
   8   9   6        0.06      -12.47     27.24 o 
 -10  10   6        0.05      -37.70     25.13 o 
  -9  10   6        4.05      -16.06     26.22 o 
  -8  10   6       41.71      -10.61     24.57 o 
  -7  10   6      286.31      296.26     64.82 o 
  -6  10   6       49.05       38.45     26.68 o 
  -5  10   6     3771.21     3606.96    130.70 o 
  -4  10   6      420.61      471.56     42.12 o 
  -3  10   6     1730.06     1694.49     52.26 o 
  -2  10   6      139.71      105.26     31.06 o 
  -1  10   6      553.83      652.04     46.79 o 
   0  10   6       36.68       28.10     17.53 o 
   1  10   6        0.71       -6.59     14.39 o 
   2  10   6      358.55      369.36     26.03 o 
   3  10   6       88.24       52.53     20.27 o 
   4  10   6      106.65       84.45     25.85 o 
   5  10   6      125.07      142.03     30.98 o 
   6  10   6        3.34      -17.66     24.29 o 
   7  10   6      453.59      522.50     48.41 o 
   8  10   6       40.57       18.90     47.60 o 
  -9  11   6       57.63       11.61     28.57 o 
  -8  11   6        9.76      -17.88     25.62 o 
  -7  11   6       33.75       26.18     28.13 o 
  -6  11   6       46.66       50.41     28.83 o 
  -5  11   6       57.26       83.92     49.98 o 
  -4  11   6       60.01      147.45     57.58 o 
  -3  11   6        0.19      -44.16     37.97 o 
  -2  11   6      512.16      520.65     50.80 o 
  -1  11   6      480.10      507.64     48.36 o 
   0  11   6     1136.38     1256.89     72.33 o 
   1  11   6      361.26      439.09     29.31 o 
   2  11   6     1537.94     1534.36     61.54 o 
   3  11   6      881.35      786.45     55.68 o 
   4  11   6      621.25      648.46     48.46 o 
   5  11   6      108.18       87.17     51.62 o 
   6  11   6      200.13      198.22     36.52 o 
   7  11   6        0.53      -12.10     27.07 o 
  -8  12   6        2.18      -13.37     41.95 o 
  -7  12   6       39.60       29.64     49.06 o 
  -6  12   6      228.96      248.90     39.27 o 
  -5  12   6      181.44      172.30     70.78 o 
  -4  12   6      859.51      959.50     89.90 o 
  -3  12   6      105.69       60.76     52.28 o 
  -2  12   6      281.73      311.33     60.27 o 
  -1  12   6        7.24       18.00     29.09 o 
   0  12   6      380.77      471.37     39.67 o 
   1  12   6      724.92      720.07     52.03 o 
   2  12   6        7.72       31.35     21.40 o 
   3  12   6       56.42       60.71     27.46 o 
   4  12   6       22.35       32.35     26.61 o 
   5  12   6       52.83       -4.03     24.72 o 
  -7  13   6       56.02       21.28     33.62 o 
  -6  13   6      130.87      177.11     38.00 o 
  -5  13   6        1.16      -19.87     45.22 o 
  -4  13   6       70.05      101.91     51.13 o 
  -3  13   6      176.60      168.41     40.89 o 
  -2  13   6      165.76      194.85     42.37 o 
  -1  13   6      121.83      154.37     58.90 o 
   0  13   6      113.29      134.29     35.92 o 
   1  13   6      377.89      506.63     74.09 o 
   2  13   6      361.20      475.29     72.06 o 
   3  13   6      659.97      714.52     75.51 o 
   4  13   6      105.43      113.27     55.94 o 
  -4  14   6        2.12       -9.36     49.28 o 
  -3  14   6      835.59      870.95     63.76 o 
  -2  14   6       14.84       42.21     44.60 o 
  -1  14   6       59.14      123.90     59.26 o 
   0  14   6        1.93       -1.23     29.79 o 
   1  14   6       61.16      124.73     38.14 o 
   2  14   6       24.65       70.56     47.78 o 
 -13   0   7      128.10      100.23     52.90 o 
 -11   0   7      157.35      230.76     53.96 o 
  -9   0   7      111.19       93.54     28.58 o 
  -7   0   7     1641.88     1721.01     45.36 o 
  -5   0   7     9588.74    10342.74    146.45 o 
  -3   0   7     2394.65     2593.27     50.39 o 
  -1   0   7     1611.74     1636.05     49.03 o 
   1   0   7       12.41       19.97      8.77 o 
   3   0   7       18.12       -1.64     10.16 o 
   5   0   7     1243.45     1125.62     42.04 o 
   7   0   7     2581.39     2982.69    120.01 o 
   9   0   7     2414.36     2410.88    113.92 o 
  11   0   7      557.07      642.55     75.51 o 
 -14   1   7        9.82       -4.75     33.18 o 
 -13   1   7        6.66      -20.74     31.71 o 
 -12   1   7      414.67      363.72     95.95 o 
 -11   1   7      573.09      592.19    121.78 o 
 -10   1   7     1581.98     1642.88     77.76 o 
  -9   1   7     1424.49     1517.02     40.92 o 
  -8   1   7     2579.25     2659.66     41.82 o 
  -7   1   7     3872.70     4064.07     57.70 o 
  -6   1   7     1326.43     1198.53     25.97 o 
  -5   1   7      869.99      797.70     31.44 o 
  -4   1   7     1378.10     1428.44     26.35 o 
  -3   1   7      949.10      909.74     20.28 o 
  -2   1   7      292.13      246.77     13.26 o 
  -1   1   7      376.63      391.43     21.43 o 
   0   1   7        2.68       -5.18      9.65 o 
   1   1   7      413.30      389.58     16.98 o 
   2   1   7      284.39      422.88     13.94 o 
   3   1   7     1181.86     1249.95     26.15 o 
   4   1   7       36.42       24.71      9.91 o 
   5   1   7     2538.83     2576.35     55.38 o 
   6   1   7      334.47      372.24     26.26 o 
   7   1   7      784.99      813.01     45.52 o 
   8   1   7      410.99      409.23     40.21 o 
   9   1   7       57.22       52.88     28.08 o 
  10   1   7       36.48        2.72     25.85 o 
  11   1   7       17.82       -3.44     26.09 o 
 -14   2   7      235.81      262.72     96.57 o 
 -13   2   7       37.87       46.35     33.46 o 
 -12   2   7     1070.91     1289.74    127.70 o 
 -11   2   7       16.18       13.16     22.11 o 
 -10   2   7       82.60       25.30     25.82 o 
  -9   2   7       32.31       26.35     17.59 o 
  -8   2   7     1689.76     1677.33     43.95 o 
  -7   2   7       69.96       58.28     11.83 o 
  -6   2   7     1588.67     1483.73     31.16 o 
  -5   2   7       59.65       41.73      9.89 o 
  -4   2   7     1977.30     2265.26     39.86 o 
  -3   2   7     2945.49     3386.66     52.37 o 
  -2   2   7     2026.49     1864.08     34.37 o 
  -1   2   7       60.79       79.52      8.94 o 
   0   2   7     4712.83     4724.59     94.51 o 
   1   2   7     1990.86     1864.50     35.82 o 
   2   2   7       18.24       10.58      9.53 o 
   3   2   7      249.34      231.83     22.60 o 
   4   2   7        0.07      -16.33     11.35 o 
   5   2   7      246.87      244.07     21.48 o 
   6   2   7      203.36      154.54     33.91 o 
   7   2   7       11.52       -4.63     15.51 o 
   8   2   7      283.68      329.48     36.31 o 
   9   2   7       41.76       37.42     25.44 o 
  10   2   7     1658.83     1749.21     79.30 o 
  11   2   7      419.96      484.65     69.50 o 
 -13   3   7      231.40      210.25     39.79 o 
 -12   3   7       58.26       61.46     27.59 o 
 -11   3   7       92.65       48.05     24.75 o 
 -10   3   7      164.75      185.95     28.53 o 
  -9   3   7      132.22      115.92     20.45 o 
  -8   3   7      227.64      259.94     29.76 o 
  -7   3   7      939.79      852.77     25.08 o 
  -6   3   7        8.39       17.76      9.96 o 
  -5   3   7       75.55       52.58     10.95 o 
  -4   3   7        4.35       11.25      8.58 o 
  -3   3   7        0.74       16.17      9.69 o 
  -2   3   7      484.29      461.22     18.50 o 
  -1   3   7     2447.51     2507.39     43.70 o 
   0   3   7     3945.37     3906.88     70.29 o 
   1   3   7      996.49      963.64     32.52 o 
   2   3   7     6809.35     7055.86     92.97 o 
   3   3   7     1833.29     1586.08     35.68 o 
   4   3   7     1131.43     1113.70     31.21 o 
   5   3   7      643.61      581.65     28.27 o 
   6   3   7     2132.94     2115.75     53.30 o 
   7   3   7       91.40       86.79     29.64 o 
   8   3   7      399.27      411.02     31.74 o 
   9   3   7       67.99       81.81     28.50 o 
  10   3   7       24.40       34.18     37.00 o 
 -13   4   7      718.53      693.55    140.22 o 
 -12   4   7       22.71        0.55     24.25 o 
 -11   4   7      317.12      427.42     37.78 o 
 -10   4   7        0.05      -25.28     16.86 o 
  -9   4   7      237.78      250.40     24.11 o 
  -8   4   7      260.16      302.46     25.32 o 
  -7   4   7      334.55      318.46     24.32 o 
  -6   4   7        7.38      -17.77     11.85 o 
  -5   4   7     5699.64     5677.22     70.56 o 
  -4   4   7       38.81       33.44     10.41 o 
  -3   4   7     1927.54     1713.81     34.34 o 
  -2   4   7     1047.11     1123.24     26.86 o 
  -1   4   7       96.58       34.20      9.33 o 
   0   4   7        7.16       63.91     15.18 o 
   1   4   7     6087.81     6158.76     99.88 o 
   2   4   7       65.18       85.67     13.72 o 
   3   4   7     2115.60     2015.13     41.68 o 
   4   4   7      298.09      325.70     21.33 o 
   5   4   7       29.97       17.65     13.96 o 
   6   4   7      433.06      454.95     29.11 o 
   7   4   7       41.22       -4.09     17.06 o 
   8   4   7      115.84      123.48     23.47 o 
   9   4   7      435.24      459.64     45.52 o 
  10   4   7       16.96      -20.13     37.80 o 
 -13   5   7       56.28       66.17     29.28 o 
 -12   5   7       86.49       80.31     28.20 o 
 -11   5   7      215.16      190.14     31.49 o 
 -10   5   7      493.43      466.74     32.16 o 
  -9   5   7      229.28      163.26     22.40 o 
  -8   5   7      231.06      215.21     23.76 o 
  -7   5   7     1109.09     1193.98     37.05 o 
  -6   5   7       12.44      -17.89     11.92 o 
  -5   5   7      946.59      846.09     37.91 o 
  -4   5   7      564.86      520.07     20.79 o 
  -3   5   7       14.79        7.55     10.01 o 
  -2   5   7      179.45      141.85     17.36 o 
  -1   5   7      236.51      304.80     23.61 o 
   0   5   7     3239.35     3090.16     62.76 o 
   1   5   7      806.96      952.54     34.09 o 
   2   5   7     2866.60     2713.40     50.10 o 
   3   5   7     2146.91     2174.17     45.00 o 
   4   5   7     1670.47     1787.45     54.22 o 
   5   5   7     1024.48     1080.79     38.63 o 
   6   5   7     1601.84     1625.66     48.02 o 
   7   5   7        2.73       13.70     17.84 o 
   8   5   7       90.67      101.82     31.35 o 
   9   5   7        7.45      -23.62     25.42 o 
  10   5   7       12.13       10.16     36.56 o 
 -13   6   7       42.61       26.49     26.81 o 
 -12   6   7     1081.68     1062.95     51.82 o 
 -11   6   7       14.19       35.48     33.43 o 
 -10   6   7       16.63        7.00     20.10 o 
  -9   6   7        1.25      -23.81     15.87 o 
  -8   6   7      818.02      773.59     33.24 o 
  -7   6   7       84.64       76.97     21.16 o 
  -6   6   7      776.35      775.70     49.83 o 
  -5   6   7        2.44       15.76     16.11 o 
  -4   6   7      823.20      845.09     33.25 o 
  -3   6   7     1259.23     1223.50     34.12 o 
  -2   6   7      574.94      539.05     21.48 o 
  -1   6   7      159.03      230.04     15.25 o 
   0   6   7     2724.38     2570.38     57.06 o 
   1   6   7     1118.61     1090.84     37.08 o 
   2   6   7       74.60       78.06     15.36 o 
   3   6   7        1.33       -1.09     14.90 o 
   4   6   7      208.01      195.33     20.06 o 
   5   6   7       17.26       -2.53     14.29 o 
   6   6   7      335.22      326.10     27.54 o 
   7   6   7       10.02        4.92     46.32 o 
   8   6   7     1316.53     1348.63     61.19 o 
   9   6   7      225.15      236.21     40.39 o 
 -12   7   7       94.35       88.48     31.39 o 
 -11   7   7      436.25      490.23     46.07 o 
 -10   7   7      551.82      638.01     48.83 o 
  -9   7   7     1543.90     1658.79     89.60 o 
  -8   7   7      446.86      447.65     53.41 o 
  -7   7   7        3.46      -26.40     18.80 o 
  -6   7   7     2945.23     2797.83     67.80 o 
  -5   7   7      991.90     1004.26     39.56 o 
  -4   7   7     2187.15     2261.72     56.05 o 
  -3   7   7      342.14      367.32     25.81 o 
  -2   7   7       61.30       48.68     15.09 o 
  -1   7   7      181.41      181.74     20.74 o 
   0   7   7      169.79      223.37     21.94 o 
   1   7   7      151.98      134.11     19.35 o 
   2   7   7     1705.57     1815.15     42.63 o 
   3   7   7     2523.51     2476.86     52.17 o 
   4   7   7      137.56      117.83     18.03 o 
   5   7   7       17.55       -0.56     15.77 o 
   6   7   7       39.07       24.74     24.45 o 
   7   7   7      591.40      530.50     63.05 o 
   8   7   7      456.85      502.25     48.46 o 
   9   7   7        0.10       -3.76     27.97 o 
 -12   8   7       73.13       65.16     35.42 o 
 -11   8   7       78.56       62.06     28.47 o 
 -10   8   7       79.36       61.29     25.80 o 
  -9   8   7        8.89      -31.01     20.67 o 
  -8   8   7        4.82       10.99     21.98 o 
  -7   8   7      690.64      641.38     39.14 o 
  -6   8   7      569.02      593.15     36.58 o 
  -5   8   7     2679.57     2662.85     65.77 o 
  -4   8   7        0.16        0.67     17.03 o 
  -3   8   7      787.30      860.90     47.43 o 
  -2   8   7       44.35       64.34     17.12 o 
  -1   8   7       11.82       -1.06     13.60 o 
   0   8   7      278.73      260.20     24.22 o 
   1   8   7      482.32      440.21     24.58 o 
   2   8   7       40.59       56.09     16.04 o 
   3   8   7      160.57      153.68     20.32 o 
   4   8   7     1315.43     1208.15     37.47 o 
   5   8   7        1.78      -17.95     19.28 o 
   6   8   7      147.55      145.79     30.46 o 
   7   8   7     1486.41     1521.59     67.03 o 
   8   8   7      131.46       94.65     49.45 o 
 -11   9   7       50.61       23.21     25.47 o 
 -10   9   7      463.57      534.72     46.83 o 
  -9   9   7      194.11      178.60     35.22 o 
  -8   9   7      540.46      560.88     45.84 o 
  -7   9   7      800.60      825.65     49.65 o 
  -6   9   7     3446.88     3432.24     80.70 o 
  -5   9   7      753.89      730.25     38.50 o 
  -4   9   7       42.41       54.50     28.21 o 
  -3   9   7     1182.41     1213.85     60.57 o 
  -2   9   7       92.05       67.84     27.97 o 
  -1   9   7      171.38      182.40     37.13 o 
   0   9   7      150.29      146.75     21.91 o 
   1   9   7        5.70      -18.89     12.59 o 
   2   9   7        2.49        2.04     13.94 o 
   3   9   7     1417.31     1354.82     40.36 o 
   4   9   7       71.89       56.87     24.49 o 
   5   9   7      134.88      170.05     30.99 o 
   6   9   7      182.03      189.50     33.52 o 
   7   9   7      483.87      546.48     49.80 o 
   8   9   7      255.82      141.43     35.81 o 
 -10  10   7       69.88       68.66     32.75 o 
  -9  10   7       38.02        3.04     27.93 o 
  -8  10   7      308.97      278.49     39.14 o 
  -7  10   7      107.50       80.97     32.22 o 
  -6  10   7     1109.42     1096.81     58.72 o 
  -5  10   7       59.17       42.25     23.05 o 
  -4  10   7      175.19      181.31     37.76 o 
  -3  10   7       38.70       -2.48     26.72 o 
  -2  10   7     1326.36     1421.61     65.62 o 
  -1  10   7      145.38      187.24     36.52 o 
   0  10   7     1349.58     1401.32     47.95 o 
   1  10   7        3.10       -9.09     15.19 o 
   2  10   7      375.69      420.51     28.80 o 
   3  10   7      209.10      224.92     29.66 o 
   4  10   7      287.89      302.52     37.38 o 
   5  10   7       47.72       18.61     26.12 o 
   6  10   7        1.77       -4.24     25.97 o 
   7  10   7       20.25      -15.56     26.62 o 
  -9  11   7       11.70      -15.64     27.78 o 
  -8  11   7       10.69      -15.39     38.24 o 
  -7  11   7      139.15      149.60     34.96 o 
  -6  11   7        0.94      -23.04     21.33 o 
  -5  11   7        2.26      -18.20     27.06 o 
  -4  11   7       41.28       39.56     30.02 o 
  -3  11   7      279.70      301.66     43.73 o 
  -2  11   7        2.10      -23.26     25.54 o 
  -1  11   7       45.84      125.17     34.81 o 
   0  11   7     1164.78     1196.63     61.99 o 
   1  11   7      933.45     1092.93     47.22 o 
   2  11   7      317.04      417.84     36.52 o 
   3  11   7      728.33      748.27     47.46 o 
   4  11   7      500.10      487.82     45.75 o 
   5  11   7       23.82       57.57     28.48 o 
   6  11   7      145.33      133.10     35.67 o 
  -8  12   7       26.87      -49.67     33.12 o 
  -7  12   7      139.93       87.64     35.45 o 
  -6  12   7        3.58       23.32     27.71 o 
  -5  12   7      377.68      292.67    126.81 o 
  -4  12   7      237.80      269.94     43.79 o 
  -3  12   7      457.12      540.29     91.49 o 
  -2  12   7        0.05       10.79     31.94 o 
  -1  12   7      241.36      305.49     44.31 o 
   0  12   7       35.24       65.10     25.90 o 
   1  12   7      641.63      636.92     52.54 o 
   2  12   7      171.41      192.92     42.57 o 
   3  12   7      177.47      151.56     32.01 o 
   4  12   7       47.09       68.55     29.62 o 
   5  12   7       86.37       38.40     27.91 o 
  -6  13   7       53.81       92.02     33.23 o 
  -5  13   7      461.68      518.36    204.26 o 
  -4  13   7       28.10       49.88     32.84 o 
  -3  13   7       21.51       29.64     33.54 o 
  -2  13   7      295.99      324.82     80.58 o 
  -1  13   7      110.82      146.95     40.88 o 
   0  13   7      292.23      303.12     53.60 o 
   1  13   7        7.21       -8.20     29.99 o 
   2  13   7      577.71      679.29     81.69 o 
   3  13   7       82.96       74.89     44.86 o 
  -3  14   7       73.58       54.93     39.17 o 
  -2  14   7      188.10      247.89     67.91 o 
  -1  14   7        0.33       -0.35     48.22 o 
   0  14   7      182.80      190.04     45.16 o 
 -14   0   8       29.09        4.86     45.57 o 
 -12   0   8      287.04      399.69     65.26 o 
 -10   0   8      101.40       92.06     28.15 o 
  -8   0   8       14.09       36.35     18.75 o 
  -6   0   8      242.49      259.72     24.11 o 
  -4   0   8     6815.86     7588.13    136.41 o 
  -2   0   8     2850.22     2731.54     69.78 o 
   0   0   8     1605.74     1530.29     50.70 o 
   2   0   8      507.36      454.39     42.17 o 
   4   0   8        1.80      -26.89     17.93 o 
   6   0   8      619.33      627.80     58.90 o 
   8   0   8     2687.88     2801.57    123.19 o 
  10   0   8     1632.64     1653.26    101.47 o 
 -14   1   8        0.50       -2.04     31.67 o 
 -13   1   8        0.34      -21.30     29.86 o 
 -12   1   8        9.67       -6.10     30.12 o 
 -11   1   8       81.09       79.41     25.91 o 
 -10   1   8       56.20       21.65     22.26 o 
  -9   1   8     1177.71     1407.56     51.09 o 
  -8   1   8      461.78      499.83     22.24 o 
  -7   1   8     2391.32     2469.70     40.32 o 
  -6   1   8     2119.63     2089.60     43.01 o 
  -5   1   8     7464.32     7732.84    122.82 o 
  -4   1   8     5238.00     5272.32     61.40 o 
  -3   1   8     7032.94     7001.56     74.18 o 
  -2   1   8        2.71       -6.74      8.08 o 
  -1   1   8      580.44      485.40     30.29 o 
   0   1   8      493.53      485.62     24.52 o 
   1   1   8      414.89      425.94     13.18 o 
   2   1   8        5.43      -12.92      8.61 o 
   3   1   8     1006.70      926.23     29.14 o 
   4   1   8     1140.52     1085.38     33.91 o 
   5   1   8       33.01       29.79     21.08 o 
   6   1   8     1055.66     1073.78     53.07 o 
   7   1   8        3.82       -5.17     20.68 o 
   8   1   8      654.72      694.50     46.47 o 
   9   1   8      147.20      109.07     30.46 o 
  10   1   8       52.10       77.20     32.81 o 
 -13   2   8      185.59      227.37     45.10 o 
 -12   2   8      116.46      109.98     29.25 o 
 -11   2   8      429.13      462.98     46.50 o 
 -10   2   8        4.10        4.18     20.33 o 
  -9   2   8     2153.86     2099.67     50.28 o 
  -8   2   8      165.19      158.77     24.72 o 
  -7   2   8       35.76        8.82     14.68 o 
  -6   2   8        4.76      -11.41     10.13 o 
  -5   2   8     1873.55     1800.78     31.99 o 
  -4   2   8       20.26        9.67     10.64 o 
  -3   2   8      577.84      628.19     22.27 o 
  -2   2   8     1202.15     1235.69     36.21 o 
  -1   2   8     3546.98     3241.74     63.11 o 
   0   2   8       52.06       50.30     14.21 o 
   1   2   8    10764.28    10617.85    145.70 o 
   2   2   8      382.82      371.73     19.51 o 
   3   2   8      436.36      405.84     21.23 o 
   4   2   8      183.00      174.57     19.18 o 
   5   2   8      502.25      497.62     27.56 o 
   6   2   8      208.51      247.73     40.49 o 
   7   2   8      455.76      424.05     38.77 o 
   8   2   8       13.07        5.28     23.20 o 
   9   2   8      633.89      649.02     51.70 o 
  10   2   8       83.24       81.88     30.69 o 
 -13   3   8        7.38       37.29     32.44 o 
 -12   3   8        2.48        9.97     23.38 o 
 -11   3   8       27.29        4.07     21.59 o 
 -10   3   8        1.04       -0.32     20.14 o 
  -9   3   8       79.17       49.00     19.62 o 
  -8   3   8       24.13       -0.52     15.77 o 
  -7   3   8      147.56      116.75     25.47 o 
  -6   3   8      736.06      662.63     25.03 o 
  -5   3   8      107.24      112.76     18.76 o 
  -4   3   8     1345.11     1270.56     35.69 o 
  -3   3   8      251.75      239.55     16.80 o 
  -2   3   8      243.45      234.69     20.74 o 
  -1   3   8      409.05      386.02     18.09 o 
   0   3   8      187.27      200.69     22.32 o 
   1   3   8     3277.97     3075.46     52.50 o 
   2   3   8     1026.85      924.36     27.90 o 
   3   3   8     4848.01     4781.49     72.67 o 
   4   3   8     1459.92     1325.67     35.48 o 
   5   3   8     1846.66     1887.83     49.43 o 
   6   3   8      860.74      846.03     35.59 o 
   7   3   8      582.80      562.68     42.57 o 
   8   3   8      270.93      277.77     35.78 o 
   9   3   8      278.13      300.59     40.11 o 
  10   3   8       13.23      -29.94     33.47 o 
 -13   4   8       10.61       24.64     28.14 o 
 -12   4   8      583.60      542.01     76.79 o 
 -11   4   8       82.08      117.90     27.79 o 
 -10   4   8       12.57        4.98     18.24 o 
  -9   4   8      283.06      295.95     31.26 o 
  -8   4   8     1191.54     1152.65     38.50 o 
  -7   4   8       77.37       48.87     16.87 o 
  -6   4   8      703.96      709.46     32.15 o 
  -5   4   8        8.22       -2.07     10.61 o 
  -4   4   8     1005.00      972.64     27.65 o 
  -3   4   8      124.19      129.84     22.01 o 
  -2   4   8     6324.02     5970.11     98.69 o 
  -1   4   8       64.60       42.84     14.48 o 
   0   4   8    17610.06    17699.83    355.41 o 
   1   4   8      839.21      993.09     36.19 o 
   2   4   8     1689.87     1610.32     38.00 o 
   3   4   8       79.93       62.99     15.20 o 
   4   4   8      846.13      751.69     28.16 o 
   5   4   8        3.53       17.06     14.88 o 
   6   4   8       92.39      102.51     20.74 o 
   7   4   8      192.18      159.76     25.07 o 
   8   4   8      577.11      550.41     45.36 o 
   9   4   8       12.53      -15.54     33.29 o 
  10   4   8       39.04       77.80     45.04 o 
 -13   5   8       35.67        9.10     27.03 o 
 -12   5   8      172.81      199.58     32.08 o 
 -11   5   8       87.21       82.99     26.51 o 
 -10   5   8      222.31      237.38     27.23 o 
  -9   5   8        1.60      -19.12     17.04 o 
  -8   5   8        2.02      -25.32     16.88 o 
  -7   5   8        3.49      -12.26     15.45 o 
  -6   5   8      509.40      505.86     30.99 o 
  -5   5   8      118.53      125.37     20.26 o 
  -4   5   8     2570.95     2675.11     47.76 o 
  -3   5   8        7.88        4.07     10.53 o 
  -2   5   8      189.28      200.61     20.70 o 
  -1   5   8      145.40      181.76     22.58 o 
   0   5   8     1435.71     1555.76     44.24 o 
   1   5   8     3532.60     3300.07     68.87 o 
   2   5   8      876.20      890.72     30.18 o 
   3   5   8     7536.61     7343.28    102.36 o 
   4   5   8      227.83      233.37     21.87 o 
   5   5   8     1289.82     1322.94     38.21 o 
   6   5   8      745.02      812.49     39.29 o 
   7   5   8      876.65      870.00     39.19 o 
   8   5   8      230.12      194.15     49.23 o 
   9   5   8      185.30      231.20     58.02 o 
 -12   6   8        7.49      -13.47     25.30 o 
 -11   6   8       77.23       38.74     24.73 o 
 -10   6   8      155.47      106.25     24.96 o 
  -9   6   8      127.18      114.07     23.63 o 
  -8   6   8      236.72      263.76     28.85 o 
  -7   6   8       29.89        6.15     21.06 o 
  -6   6   8        2.05       21.43     19.02 o 
  -5   6   8      196.32      188.95     31.05 o 
  -4   6   8        6.92        3.60     15.27 o 
  -3   6   8      354.81      345.99     32.31 o 
  -2   6   8       33.95       42.50     14.95 o 
  -1   6   8     3954.08     3823.58     75.73 o 
   0   6   8       32.63       98.36     18.70 o 
   1   6   8     6661.77     6507.18    110.23 o 
   2   6   8      662.02      648.90     27.72 o 
   3   6   8      657.90      630.96     27.48 o 
   4   6   8        4.91      -11.06     14.06 o 
   5   6   8     1096.21     1112.17     40.65 o 
   6   6   8      598.99      532.11     33.03 o 
   7   6   8      342.70      334.59     39.40 o 
   8   6   8        0.34       -2.56     26.19 o 
   9   6   8      420.54      328.16     65.88 o 
 -12   7   8       15.37      -13.52     25.72 o 
 -11   7   8        6.12       -6.80     20.93 o 
 -10   7   8      140.20      117.17     25.84 o 
  -9   7   8      301.31      354.24     48.81 o 
  -8   7   8      803.42      844.25     43.38 o 
  -7   7   8     2146.96     2138.72     61.50 o 
  -6   7   8     3719.89     3835.50     82.82 o 
  -5   7   8      360.39      403.62     38.77 o 
  -4   7   8     1498.57     1386.67     64.70 o 
  -3   7   8      367.59      463.39     43.15 o 
  -2   7   8      178.23      188.75     22.47 o 
  -1   7   8      424.88      450.13     28.74 o 
   0   7   8       65.10       87.18     22.13 o 
   1   7   8        6.30        5.00     13.32 o 
   2   7   8      577.78      590.98     26.94 o 
   3   7   8      120.82      120.66     19.72 o 
   4   7   8      595.75      630.83     29.19 o 
   5   7   8        2.98       -2.07     16.85 o 
   6   7   8     1881.32     1739.97     87.82 o 
   7   7   8      185.73      232.76     37.00 o 
   8   7   8        7.46       -1.85     26.07 o 
 -11   8   8        2.36      -24.38     25.11 o 
 -10   8   8       13.32       -6.37     23.57 o 
  -9   8   8       34.63       14.02     23.89 o 
  -8   8   8       72.47       85.92     28.43 o 
  -7   8   8       15.49       19.11     24.29 o 
  -6   8   8       67.76      117.28     26.76 o 
  -5   8   8      212.90      202.83     28.35 o 
  -4   8   8     2316.42     2004.96     79.48 o 
  -3   8   8      131.04       78.87     60.80 o 
  -2   8   8      455.10      492.94     42.29 o 
  -1   8   8       82.23       89.19     18.86 o 
   0   8   8      325.08      355.90     28.41 o 
   1   8   8      536.22      541.97     26.97 o 
   2   8   8      717.04      719.90     29.51 o 
   3   8   8       35.39       26.00     15.93 o 
   4   8   8       41.63       18.61     16.98 o 
   5   8   8      320.09      351.56     62.97 o 
   6   8   8      152.27      143.73     32.59 o 
   7   8   8      154.35      179.53     36.83 o 
   8   8   8     1717.15     1730.55     73.76 o 
 -11   9   8        6.36       -0.39     24.81 o 
 -10   9   8       49.95       20.31     26.05 o 
  -9   9   8      155.78      210.74     32.84 o 
  -8   9   8       11.95      -29.19     26.47 o 
  -7   9   8     1437.48     1474.49     54.39 o 
  -6   9   8      528.04      512.14     37.60 o 
  -5   9   8     1449.26     1399.50     67.22 o 
  -4   9   8      216.82      200.11     37.58 o 
  -3   9   8      785.24      714.62     51.23 o 
  -2   9   8       12.24       -9.06     26.69 o 
  -1   9   8      458.29      427.46     45.49 o 
   0   9   8      529.46      523.13     40.50 o 
   1   9   8      289.05      274.87     24.67 o 
   2   9   8      432.06      451.03     32.33 o 
   3   9   8       12.75       32.14     16.78 o 
   4   9   8       51.09       44.69     27.64 o 
   5   9   8        2.59      -16.67     21.93 o 
   6   9   8     1144.85     1165.69     58.80 o 
   7   9   8      428.93      420.86     45.46 o 
 -10  10   8        8.24      -34.33     24.78 o 
  -9  10   8       65.98       64.53     29.06 o 
  -8  10   8      277.36      273.23     35.39 o 
  -7  10   8       27.21        4.19     24.12 o 
  -6  10   8       36.25       30.89     33.60 o 
  -5  10   8      515.03      396.49    110.70 o 
  -4  10   8       60.39       19.21     29.45 o 
  -3  10   8       26.04        5.56     28.10 o 
  -2  10   8       13.89      -24.62     27.02 o 
  -1  10   8     1690.69     1709.15    116.44 o 
   0  10   8       54.77       93.63     30.51 o 
   1  10   8     1582.25     1679.53     58.97 o 
   2  10   8       15.93       19.35     16.94 o 
   3  10   8      299.37      340.63     33.40 o 
   4  10   8       69.12       53.43     25.26 o 
   5  10   8      188.79      201.11     71.93 o 
   6  10   8       13.84       24.52     29.18 o 
  -9  11   8       38.17       54.80     28.08 o 
  -8  11   8      104.80       51.28     39.39 o 
  -7  11   8      376.73      315.01     54.36 o 
  -6  11   8      254.93      231.72     42.19 o 
  -5  11   8       40.23       39.89     31.92 o 
  -4  11   8       75.42       20.06     31.15 o 
  -3  11   8       55.29       33.76     31.30 o 
  -2  11   8       16.66      -28.01     28.93 o 
  -1  11   8      114.27      101.79     35.24 o 
   0  11   8      333.15      370.23     46.36 o 
   1  11   8      456.44      456.45     48.39 o 
   2  11   8      808.16      799.77     56.71 o 
   3  11   8      960.15      894.83     52.66 o 
   4  11   8      280.76      322.72     40.73 o 
   5  11   8      440.55      462.32     48.74 o 
  -7  12   8      249.56      189.66     72.81 o 
  -6  12   8       30.89        1.86     30.33 o 
  -5  12   8        8.48        0.12     29.16 o 
  -4  12   8      124.03       90.89     35.32 o 
  -3  12   8      141.48      140.33     41.50 o 
  -2  12   8      966.04     1086.15     65.93 o 
  -1  12   8       27.67       42.25     37.53 o 
   0  12   8      503.97      632.13     44.31 o 
   1  12   8      240.43      267.23     44.44 o 
   2  12   8      985.72      919.60    111.14 o 
   3  12   8       65.15       34.25     25.75 o 
   4  12   8       63.03       62.60     30.53 o 
  -5  13   8       87.56      108.71     35.97 o 
  -4  13   8      623.63      706.93     61.05 o 
  -3  13   8       16.31       11.82     32.98 o 
  -2  13   8        0.62        7.82     34.91 o 
  -1  13   8       57.77       57.96     38.20 o 
   0  13   8        0.74       18.47     33.92 o 
   1  13   8      515.70      481.70     55.52 o 
   2  13   8       51.52      106.77     48.75 o 
 -13   0   9       87.31       82.48     56.08 o 
 -11   0   9      816.08      889.46     74.71 o 
  -9   0   9      136.24      156.98     31.13 o 
  -7   0   9      133.79      134.73     24.26 o 
  -5   0   9      497.81      590.84     30.11 o 
  -3   0   9     1785.15     1834.29     43.65 o 
  -1   0   9     2738.60     2783.83     73.95 o 
   1   0   9      735.86      704.70     49.45 o 
   3   0   9      122.02       76.74     29.41 o 
   5   0   9       67.08      -14.57     26.14 o 
   7   0   9       28.80       59.34     40.09 o 
   9   0   9     1194.22     1322.28     92.81 o 
 -13   1   9      183.72      245.14     43.73 o 
 -12   1   9        7.68       10.99     25.13 o 
 -11   1   9        8.30       13.06     29.88 o 
 -10   1   9       16.26        9.11     20.24 o 
  -9   1   9     1814.86     1887.95     47.78 o 
  -8   1   9     2243.09     2469.85     48.69 o 
  -7   1   9     1490.79     1507.89     39.66 o 
  -6   1   9     4954.37     5217.41     72.83 o 
  -5   1   9     3815.32     3864.47     52.13 o 
  -4   1   9     2192.25     2190.80     35.76 o 
  -3   1   9       33.09       51.92     11.53 o 
  -2   1   9        5.93        3.79     11.92 o 
  -1   1   9       99.58      136.05     17.10 o 
   0   1   9     1461.11     1353.44     40.40 o 
   1   1   9      185.37      171.93     14.99 o 
   2   1   9      195.65      161.09     15.78 o 
   3   1   9      122.15      122.27     23.26 o 
   4   1   9        2.50      -11.15     17.76 o 
   5   1   9       53.20       83.79     23.78 o 
   6   1   9       19.53        2.41     20.69 o 
   7   1   9     1655.84     1804.70     70.47 o 
   8   1   9      253.08      243.15     37.80 o 
   9   1   9      615.39      662.67     62.26 o 
 -13   2   9        9.26       20.23     35.09 o 
 -12   2   9      576.97      695.79     55.22 o 
 -11   2   9       51.16        1.71     21.96 o 
 -10   2   9       34.57       38.18     22.18 o 
  -9   2   9       10.42        4.79     17.92 o 
  -8   2   9     1057.98     1049.17     70.97 o 
  -7   2   9        2.46      -17.95     11.97 o 
  -6   2   9      275.14      268.26     17.80 o 
  -5   2   9       79.42       75.56     12.72 o 
  -4   2   9     1701.02     1682.91     48.02 o 
  -3   2   9      203.16      194.70     16.41 o 
  -2   2   9      564.95      568.91     27.34 o 
  -1   2   9       85.20       88.17     23.98 o 
   0   2   9      523.72      459.04     26.84 o 
   1   2   9       11.25        3.17     10.05 o 
   2   2   9     2617.47     2772.94    157.30 o 
   3   2   9       64.68       43.45     14.05 o 
   4   2   9     1570.10     1701.35     60.10 o 
   5   2   9      175.29      195.93     52.94 o 
   6   2   9        0.07      -23.63     19.07 o 
   7   2   9      236.81      280.52     42.52 o 
   8   2   9      122.38      154.70     42.83 o 
   9   2   9      134.74      161.28     36.72 o 
 -13   3   9       47.27       46.79     57.36 o 
 -12   3   9        0.02       12.42     26.13 o 
 -11   3   9       53.94       39.45     25.24 o 
 -10   3   9        1.79       -9.84     21.47 o 
  -9   3   9       62.79       51.42     23.15 o 
  -8   3   9      952.68      977.10     41.09 o 
  -7   3   9      546.36      558.61     35.81 o 
  -6   3   9      958.96      987.86     32.52 o 
  -5   3   9       96.57       98.26     14.02 o 
  -4   3   9       20.71       25.25     12.32 o 
  -3   3   9       75.03       60.53     13.04 o 
  -2   3   9      384.14      379.56     25.93 o 
  -1   3   9      238.92      241.69     22.32 o 
   0   3   9       53.69       73.60     19.08 o 
   1   3   9     3241.35     3159.47     54.98 o 
   2   3   9      797.49      753.92     27.39 o 
   3   3   9      576.47      532.06     26.22 o 
   4   3   9     2107.32     2121.71     46.56 o 
   5   3   9      569.33      518.97     38.80 o 
   6   3   9     1647.22     1779.45     89.24 o 
   7   3   9      545.80      548.77     45.50 o 
   8   3   9     1095.47     1091.53     57.89 o 
   9   3   9      144.44      139.70     36.36 o 
 -13   4   9     1138.16     1239.74     70.40 o 
 -12   4   9        7.92      -34.26     23.42 o 
 -11   4   9     1323.18     1498.50     70.11 o 
 -10   4   9       98.24       65.86     29.78 o 
  -9   4   9       15.14       -5.00     17.18 o 
  -8   4   9      467.30      458.13     30.61 o 
  -7   4   9       80.89       75.11     19.34 o 
  -6   4   9        3.03      -11.86     14.85 o 
  -5   4   9       16.37       -0.06     16.38 o 
  -4   4   9       36.83        5.77     11.77 o 
  -3   4   9      382.27      424.11     30.48 o 
  -2   4   9       80.93       72.59     16.44 o 
  -1   4   9     4289.35     4140.89     79.71 o 
   0   4   9      155.51      197.48     25.93 o 
   1   4   9     5783.99     5505.43     82.02 o 
   2   4   9      467.81      467.01     27.42 o 
   3   4   9      737.80      675.98     30.86 o 
   4   4   9      120.73      121.49     17.93 o 
   5   4   9     1249.99     1240.28     37.08 o 
   6   4   9       11.21       21.00     21.82 o 
   7   4   9      511.70      556.14     52.54 o 
   8   4   9        5.34       10.52     23.78 o 
   9   4   9        1.57      -46.19     31.62 o 
 -13   5   9       38.89        3.46     25.43 o 
 -12   5   9        0.74      -35.47     25.99 o 
 -11   5   9       95.98       99.54     30.44 o 
 -10   5   9       48.31       20.86     20.54 o 
  -9   5   9      625.02      674.73     33.94 o 
  -8   5   9      142.96      130.34     22.22 o 
  -7   5   9      892.63      898.64     34.96 o 
  -6   5   9      338.06      351.79     38.91 o 
  -5   5   9      156.26      146.42     22.76 o 
  -4   5   9       15.94       -4.38     11.44 o 
  -3   5   9      805.34      842.57     33.02 o 
  -2   5   9        1.93       -7.39     14.24 o 
  -1   5   9     1595.18     1644.74     47.56 o 
   0   5   9        1.36       31.05     16.42 o 
   1   5   9      843.31      905.62     36.76 o 
   2   5   9     2463.48     2504.00     51.61 o 
   3   5   9      363.79      359.12     23.54 o 
   4   5   9      768.54      780.29     44.27 o 
   5   5   9      450.37      516.68     28.94 o 
   6   5   9      526.09      550.10     32.72 o 
   7   5   9      121.81      152.51     31.91 o 
   8   5   9      790.31      763.36     73.03 o 
   9   5   9      127.76      169.20     53.16 o 
 -12   6   9      207.38      174.47     32.71 o 
 -11   6   9       48.47       34.55     22.43 o 
 -10   6   9      361.33      416.13     50.81 o 
  -9   6   9        8.34      -11.09     18.69 o 
  -8   6   9      777.79      799.58     53.97 o 
  -7   6   9       20.59       19.27     21.56 o 
  -6   6   9       37.69       48.23     22.42 o 
  -5   6   9       12.13       -4.09     27.62 o 
  -4   6   9      881.72      954.68     52.18 o 
  -3   6   9      111.92      106.08     18.30 o 
  -2   6   9     1144.55     1069.56     52.75 o 
  -1   6   9      200.87      219.58     23.75 o 
   0   6   9      792.80      789.89     35.03 o 
   1   6   9       13.97       84.21     15.99 o 
   2   6   9     1860.79     1827.12     44.47 o 
   3   6   9      310.60      365.65     24.99 o 
   4   6   9      734.57      714.49     30.16 o 
   5   6   9       42.69       47.11     18.73 o 
   6   6   9        6.72       -9.65     18.26 o 
   7   6   9       77.15       48.57     28.37 o 
   8   6   9      236.53      190.31     55.55 o 
 -12   7   9       17.09      -25.29     24.75 o 
 -11   7   9      145.67      125.69     27.40 o 
 -10   7   9        0.31      -20.66     31.00 o 
  -9   7   9      554.46      600.31     50.71 o 
  -8   7   9     1116.37     1168.19     49.71 o 
  -7   7   9     2187.79     2324.89     65.58 o 
  -6   7   9     1363.26     1457.23     67.44 o 
  -5   7   9      849.00      956.36     56.46 o 
  -4   7   9      503.05      468.35     59.79 o 
  -3   7   9      681.50      625.10     45.19 o 
  -2   7   9       16.55        9.31     15.21 o 
  -1   7   9      217.60      217.73     24.54 o 
   0   7   9      867.26      845.15     37.12 o 
   1   7   9      279.52      293.76     23.39 o 
   2   7   9      290.10      337.28     24.68 o 
   3   7   9      706.57      640.72     28.92 o 
   4   7   9      650.22      612.96     29.33 o 
   5   7   9       12.39       23.12     19.27 o 
   6   7   9      264.04      258.38     36.58 o 
   7   7   9     1032.91     1045.10     55.80 o 
   8   7   9       49.61        4.59     39.47 o 
 -11   8   9      198.41      275.09     50.41 o 
 -10   8   9        2.87        8.37     26.57 o 
  -9   8   9       29.81       14.04     25.54 o 
  -8   8   9       14.11      -14.02     22.68 o 
  -7   8   9        8.70       -5.73     22.32 o 
  -6   8   9      119.76      116.59     36.28 o 
  -5   8   9      265.40      221.68     39.53 o 
  -4   8   9        0.12      -36.97     25.00 o 
  -3   8   9      221.01      262.58     39.95 o 
  -2   8   9       51.80       35.89     27.38 o 
  -1   8   9     2091.03     2023.03     57.42 o 
   0   8   9       47.10       68.12     20.03 o 
   1   8   9      332.57      364.94     25.92 o 
   2   8   9       40.89       26.72     16.26 o 
   3   8   9       73.21       62.17     17.30 o 
   4   8   9       16.31       12.53     17.41 o 
   5   8   9      162.37      136.26     42.65 o 
   6   8   9       69.38       41.25     25.73 o 
   7   8   9      184.13      184.78     36.73 o 
 -10   9   9       86.18       30.19     32.87 o 
  -9   9   9      171.01      133.56     31.33 o 
  -8   9   9      403.50      481.22     40.94 o 
  -7   9   9      133.87      109.21     41.82 o 
  -6   9   9     1423.92     1589.42     74.63 o 
  -5   9   9      202.29      173.31     53.74 o 
  -4   9   9       36.74       -1.63     27.60 o 
  -3   9   9        2.14       -9.28     26.37 o 
  -2   9   9      820.93      790.36     60.67 o 
  -1   9   9        5.15      -27.93     25.75 o 
   0   9   9      417.35      416.50     34.16 o 
   1   9   9      458.24      528.10     29.31 o 
   2   9   9       31.80       -7.41     15.62 o 
   3   9   9      385.63      429.14     29.94 o 
   4   9   9       78.31       79.09     27.91 o 
   5   9   9      197.20      159.81     32.28 o 
   6   9   9      431.66      435.92     46.02 o 
  -9  10   9       27.24       10.25     27.49 o 
  -8  10   9      493.74      411.58     56.12 o 
  -7  10   9       65.46        2.77     29.56 o 
  -6  10   9       54.04      108.12     36.54 o 
  -5  10   9      108.16       61.20     35.46 o 
  -4  10   9      484.34      448.35    110.48 o 
  -3  10   9        2.04      -38.42     25.62 o 
  -2  10   9      681.92      700.58     52.31 o 
  -1  10   9        7.92       42.64     29.85 o 
   0  10   9     1109.11     1187.69     77.05 o 
   1  10   9        6.06       -3.62     16.86 o 
   2  10   9      532.26      553.29     31.36 o 
   3  10   9       35.17       21.72     20.58 o 
   4  10   9        2.06       -4.99     23.66 o 
   5  10   9        0.07      -20.25     24.98 o 
  -8  11   9      297.66      213.72     47.64 o 
  -7  11   9        1.98       -0.84     30.09 o 
  -6  11   9      518.20      382.45    146.15 o 
  -5  11   9       15.93       20.56     30.97 o 
  -4  11   9        1.07      -40.44     26.96 o 
  -3  11   9       59.04       -1.29     37.18 o 
  -2  11   9        0.28      -32.78     27.71 o 
  -1  11   9      142.84      116.03     54.13 o 
   0  11   9       29.09        8.03     23.47 o 
   1  11   9      126.23      125.77     29.69 o 
   2  11   9       24.65       27.08     23.76 o 
   3  11   9      348.97      410.12     59.83 o 
   4  11   9      163.33      117.53     53.21 o 
  -7  12   9      290.53      248.96     62.97 o 
  -6  12   9        6.99        6.26     30.70 o 
  -5  12   9       54.71        8.15     29.01 o 
  -4  12   9       46.44       53.85     35.45 o 
  -3  12   9      253.81      256.62     47.99 o 
  -2  12   9        2.69      -13.91     32.70 o 
  -1  12   9     1192.75     1343.52     72.46 o 
   0  12   9      323.48      430.17     42.05 o 
   1  12   9      866.14      957.83     63.55 o 
   2  12   9       90.09       28.94     33.09 o 
   3  12   9       12.38       18.29     30.73 o 
  -4  13   9       30.62        9.83     32.06 o 
  -3  13   9      323.44      298.85     48.16 o 
  -2  13   9       27.22        5.93     36.84 o 
  -1  13   9      193.25      275.87     49.28 o 
   0  13   9       42.28       48.92     36.67 o 
 -12   0  10       31.89       40.00     49.98 o 
 -10   0  10      278.87      334.61     55.81 o 
  -8   0  10      195.42      184.68     30.75 o 
  -6   0  10        8.30      -24.42     17.25 o 
  -4   0  10      751.19      825.67     32.60 o 
  -2   0  10       33.19       34.11     22.33 o 
   0   0  10     3868.42     3956.39     97.70 o 
   2   0  10     1910.78     1818.40     86.19 o 
   4   0  10       69.32      122.58     38.94 o 
   6   0  10       14.30      -25.79     26.67 o 
   8   0  10      205.40      258.04     55.46 o 
 -13   1  10       42.38       29.87     34.34 o 
 -12   1  10       30.76       38.37     35.13 o 
 -11   1  10       36.80       -1.87     26.17 o 
 -10   1  10       78.75       84.57     25.34 o 
  -9   1  10       11.78       17.86     18.66 o 
  -8   1  10      329.09      349.17     21.58 o 
  -7   1  10      467.22      549.42     23.67 o 
  -6   1  10     1256.42     1276.52     32.81 o 
  -5   1  10     1974.10     1871.53     35.03 o 
  -4   1  10     1481.94     1370.01     28.90 o 
  -3   1  10     2865.72     2648.42     44.70 o 
  -2   1  10     2162.62     2056.39     48.53 o 
  -1   1  10     1971.01     1938.65     51.09 o 
   0   1  10     1268.09     1215.44     41.31 o 
   1   1  10      886.14      814.31     35.61 o 
   2   1  10      248.69      238.89     25.86 o 
   3   1  10      124.82       81.51     22.54 o 
   4   1  10      419.73      470.68     39.74 o 
   5   1  10      275.58      227.75     45.04 o 
   6   1  10      488.01      520.74     43.17 o 
   7   1  10     1085.88     1042.18     55.94 o 
   8   1  10      332.23      333.21     42.77 o 
   9   1  10       20.71       15.73     27.95 o 
 -13   2  10      347.97      433.96     52.28 o 
 -12   2  10       20.44       32.17     33.81 o 
 -11   2  10       40.59       36.89     24.37 o 
 -10   2  10      297.21      305.08     31.45 o 
  -9   2  10      147.70      146.95     22.86 o 
  -8   2  10        0.23      -20.15     18.49 o 
  -7   2  10     1780.93     1813.54     36.94 o 
  -6   2  10       15.19       -0.10     12.51 o 
  -5   2  10      968.10      959.76     25.92 o 
  -4   2  10        0.11      -12.27     11.30 o 
  -3   2  10      427.36      423.12     20.94 o 
  -2   2  10       31.93       20.73     15.42 o 
  -1   2  10     4921.75     4771.94    119.15 o 
   0   2  10      144.84      148.32     21.50 o 
   1   2  10     4297.16     4248.51     67.40 o 
   2   2  10       76.61       41.99     19.42 o 
   3   2  10     1386.83     1430.27     48.23 o 
   4   2  10       69.58       51.56     22.88 o 
   5   2  10      496.44      480.77     69.68 o 
   6   2  10      215.63      190.45     42.39 o 
   7   2  10       95.36       71.10     28.13 o 
   8   2  10      246.43      285.93     39.74 o 
   9   2  10      322.24      398.94     66.54 o 
 -13   3  10       37.24       56.85     51.66 o 
 -12   3  10       42.26       54.68     28.25 o 
 -11   3  10       98.53       40.18     24.68 o 
 -10   3  10      135.73      138.27     46.07 o 
  -9   3  10      125.49      120.30     22.90 o 
  -8   3  10        3.45      -21.77     17.81 o 
  -7   3  10        3.71       -9.00     16.33 o 
  -6   3  10       61.57       50.42     14.39 o 
  -5   3  10     1130.52     1205.82     47.15 o 
  -4   3  10        8.91       -2.75     12.02 o 
  -3   3  10      464.19      524.87     30.88 o 
  -2   3  10     1486.54     1433.79     44.16 o 
  -1   3  10        1.11        1.20     15.15 o 
   0   3  10      985.14      919.21     44.72 o 
   1   3  10        0.09       -9.46     12.70 o 
   2   3  10      756.74      703.11     37.31 o 
   3   3  10      237.49      206.77     25.47 o 
   4   3  10      795.27      811.24     37.98 o 
   5   3  10     1041.02     1014.71     67.12 o 
   6   3  10      872.47      865.76     49.90 o 
   7   3  10     1269.94     1302.10     62.41 o 
   8   3  10      342.09      385.71     44.13 o 
 -13   4  10        7.39       35.80     29.88 o 
 -12   4  10      339.75      277.71     43.38 o 
 -11   4  10        2.91        9.75     25.30 o 
 -10   4  10      909.65      915.21     45.12 o 
  -9   4  10      133.06       82.53     22.13 o 
  -8   4  10     2286.98     2339.19     78.43 o 
  -7   4  10      697.59      611.94     44.93 o 
  -6   4  10      508.13      575.95     46.64 o 
  -5   4  10       56.45       30.53     14.26 o 
  -4   4  10      442.00      405.87     27.25 o 
  -3   4  10        5.33       -5.63     14.49 o 
  -2   4  10       52.61       44.86     16.51 o 
  -1   4  10       35.68       16.16     15.27 o 
   0   4  10     8362.50     8297.19    134.66 o 
   1   4  10     2973.96     2974.36     56.63 o 
   2   4  10     2183.52     2130.71     46.93 o 
   3   4  10        3.73       13.95     14.75 o 
   4   4  10      908.50      829.94     38.62 o 
   5   4  10        0.15        1.09     21.54 o 
   6   4  10      226.54      284.15     36.90 o 
   7   4  10        0.20      -25.99     25.22 o 
   8   4  10      238.73      183.68     36.26 o 
 -12   5  10        4.31      -30.24     24.00 o 
 -11   5  10       48.97       54.91     27.62 o 
 -10   5  10        0.14      -22.40     19.05 o 
  -9   5  10        0.62      -15.49     19.16 o 
  -8   5  10      104.05      131.90     25.43 o 
  -7   5  10      201.19      189.26     28.15 o 
  -6   5  10      155.80      171.32     26.57 o 
  -5   5  10      514.61      500.64     43.11 o 
  -4   5  10        3.51      -20.77     14.39 o 
  -3   5  10      103.93       50.88     17.75 o 
  -2   5  10     1509.51     1614.18     48.44 o 
  -1   5  10      146.63       94.63     27.03 o 
   0   5  10     2667.16     2708.80     65.64 o 
   1   5  10       97.06       91.84     22.33 o 
   2   5  10        9.79      -12.77     13.21 o 
   3   5  10       75.48       95.74     18.35 o 
   4   5  10      401.25      449.54     28.30 o 
   5   5  10     1384.28     1279.22     47.62 o 
   6   5  10      478.46      534.70     46.10 o 
   7   5  10     1218.28     1170.78     59.29 o 
   8   5  10       47.56        9.10     39.03 o 
 -12   6  10        0.02      -40.36     26.90 o 
 -11   6  10       70.59       30.70     23.84 o 
 -10   6  10       31.46       15.63     22.08 o 
  -9   6  10      419.02      465.66     39.33 o 
  -8   6  10      139.74      132.77     28.09 o 
  -7   6  10      667.89      689.91     40.06 o 
  -6   6  10      271.58      202.58     46.36 o 
  -5   6  10      315.28      248.29     56.43 o 
  -4   6  10       32.90       20.32     26.97 o 
  -3   6  10      255.61      246.10     25.01 o 
  -2   6  10        0.20       13.07     16.54 o 
  -1   6  10     1272.79     1209.49     43.78 o 
   0   6  10      409.88      399.54     30.43 o 
   1   6  10      426.28      466.11     28.03 o 
   2   6  10       21.46       10.04     14.47 o 
   3   6  10      180.26      196.44     21.74 o 
   4   6  10       88.58       76.18     18.70 o 
   5   6  10      956.75      945.94     65.77 o 
   6   6  10      922.86      912.46     51.85 o 
   7   6  10        4.65        6.71     38.33 o 
 -11   7  10      112.05      146.88     33.66 o 
 -10   7  10       11.19      -29.21     22.34 o 
  -9   7  10       29.91       36.15     35.61 o 
  -8   7  10      519.26      573.67     39.99 o 
  -7   7  10       53.36       21.17     31.54 o 
  -6   7  10     1282.58     1323.29     64.89 o 
  -5   7  10      168.85       99.64     42.43 o 
  -4   7  10      719.50      748.30     57.36 o 
  -3   7  10     1361.12     1379.31     65.55 o 
  -2   7  10     3537.02     3578.74     79.37 o 
  -1   7  10     1297.60     1297.44     46.61 o 
   0   7  10       72.83       52.78     20.49 o 
   1   7  10      344.18      323.63     24.98 o 
   2   7  10      199.67      232.79     32.81 o 
   3   7  10        1.24      -21.73     14.49 o 
   4   7  10        3.40       -3.20     16.95 o 
   5   7  10      273.36      304.46     30.48 o 
   6   7  10      260.87      221.79     36.37 o 
   7   7  10      286.92      262.64     58.55 o 
 -11   8  10        5.89      -19.74     25.73 o 
 -10   8  10      167.46      166.22     35.07 o 
  -9   8  10        3.24      -28.97     24.64 o 
  -8   8  10       93.50       97.71     36.81 o 
  -7   8  10        5.06       45.12     31.74 o 
  -6   8  10       17.23       -5.41     28.38 o 
  -5   8  10      322.64      321.32     50.87 o 
  -4   8  10        0.02      -27.04     26.80 o 
  -3   8  10      522.32      402.78     66.19 o 
  -2   8  10      368.59      389.96     45.01 o 
  -1   8  10      153.59      107.96     24.90 o 
   0   8  10     1457.31     1500.62     51.46 o 
   1   8  10        2.91       -4.66     15.34 o 
   2   8  10     1433.19     1422.86     42.86 o 
   3   8  10       19.48       14.42     16.86 o 
   4   8  10      216.12      256.57     28.51 o 
   5   8  10       78.45       45.69     25.92 o 
   6   8  10        8.66      -10.06     26.45 o 
 -10   9  10       87.95       86.63     31.18 o 
  -9   9  10        4.33      -45.36     30.65 o 
  -8   9  10       43.94       50.43     35.21 o 
  -7   9  10      471.32      500.70     99.04 o 
  -6   9  10      152.57      111.90     37.13 o 
  -5   9  10      958.30      993.01     62.07 o 
  -4   9  10       29.63      -39.67     27.90 o 
  -3   9  10      855.80      874.38     58.03 o 
  -2   9  10      211.41      173.59     38.50 o 
  -1   9  10      717.29      749.62     65.22 o 
   0   9  10       12.55      -27.98     18.65 o 
   1   9  10      210.42      224.51     24.81 o 
   2   9  10      105.11       90.54     21.49 o 
   3   9  10       18.10       30.68     18.96 o 
   4   9  10     1013.94     1041.83     55.07 o 
   5   9  10      163.93      103.24     31.08 o 
  -9  10  10      110.68      121.29     38.88 o 
  -8  10  10        1.14      -13.07     40.18 o 
  -7  10  10      588.84      467.96    126.86 o 
  -6  10  10       31.25        5.24     31.27 o 
  -5  10  10       38.77       63.01     34.61 o 
  -4  10  10       18.90      -34.04     26.10 o 
  -3  10  10      317.58      265.38     51.79 o 
  -2  10  10      145.13      163.07     41.99 o 
  -1  10  10      682.84      637.68     54.02 o 
   0  10  10       74.55       33.39     64.64 o 
   1  10  10      429.18      509.07     32.69 o 
   2  10  10      111.25       57.43     21.11 o 
   3  10  10      307.96      330.05     39.80 o 
   4  10  10      137.65       97.70     31.20 o 
  -7  11  10        9.89       -4.94     31.47 o 
  -6  11  10       13.95       14.11     34.22 o 
  -5  11  10      456.10      426.72    115.29 o 
  -4  11  10       13.66      -27.23     30.08 o 
  -3  11  10      125.11      129.06     39.83 o 
  -2  11  10      307.59      296.93     48.27 o 
  -1  11  10        7.25       -8.22     31.17 o 
   0  11  10        1.06      -19.41     23.43 o 
   1  11  10       21.80       -7.10     23.82 o 
   2  11  10      755.49      717.22     43.31 o 
   3  11  10      143.80      141.88     46.98 o 
  -6  12  10       22.75        3.25     40.80 o 
  -5  12  10        7.66       -5.97     31.12 o 
  -4  12  10      220.17      173.78     45.67 o 
  -3  12  10        4.20        0.10     36.56 o 
  -2  12  10       22.47       14.99     36.14 o 
  -1  12  10       18.49        1.44     35.37 o 
   0  12  10      628.96      768.01     48.70 o 
   1  12  10        6.47        5.33     34.76 o 
 -13   0  11        1.23      -12.89     41.68 o 
 -11   0  11      584.97      625.50     75.51 o 
  -9   0  11     1776.73     2229.96     77.98 o 
  -7   0  11      513.91      522.86     35.79 o 
  -5   0  11      397.74      388.92     29.44 o 
  -3   0  11      164.06      173.14     47.73 o 
  -1   0  11     1566.22     1614.26     77.14 o 
   1   0  11      762.19      690.77     59.17 o 
   3   0  11     1756.56     1653.71     87.16 o 
   5   0  11      791.09      802.30     67.73 o 
   7   0  11       15.14      -45.92     35.77 o 
 -13   1  11      131.11      146.62     40.04 o 
 -12   1  11        2.02      -20.96     27.65 o 
 -11   1  11        0.64       40.50     32.38 o 
 -10   1  11      311.19      392.87     36.14 o 
  -9   1  11        0.13      -24.99     20.79 o 
  -8   1  11      321.86      337.85     22.96 o 
  -7   1  11      500.58      539.47     24.86 o 
  -6   1  11      674.10      714.18     25.01 o 
  -5   1  11     1731.65     1777.80     35.42 o 
  -4   1  11      789.31      752.66     26.34 o 
  -3   1  11      485.51      451.66     37.77 o 
  -2   1  11     3143.86     3105.04     69.19 o 
  -1   1  11     1052.18      970.74     39.48 o 
   0   1  11     1768.31     1703.74     51.03 o 
   1   1  11      227.85      208.16     33.29 o 
   2   1  11      266.68      263.37     31.53 o 
   3   1  11       24.64       24.99     20.76 o 
   4   1  11      198.23      179.38     30.15 o 
   5   1  11      110.13       73.82     26.66 o 
   6   1  11       85.53       42.39     26.66 o 
   7   1  11      228.99      260.28     39.14 o 
   8   1  11       25.92       -5.43     27.60 o 
 -13   2  11        0.89       24.54     32.96 o 
 -12   2  11      165.50      276.26     44.07 o 
 -11   2  11        0.56      -15.11     22.51 o 
 -10   2  11      885.61     1150.06     48.30 o 
  -9   2  11      460.92      479.13     31.20 o 
  -8   2  11      830.12      802.88     34.93 o 
  -7   2  11      162.84      143.75     17.71 o 
  -6   2  11      958.71     1081.56     29.24 o 
  -5   2  11      682.04      660.78     26.69 o 
  -4   2  11        7.28        1.67     18.12 o 
  -3   2  11      190.40      219.70     25.51 o 
  -2   2  11      119.59       93.80     21.27 o 
  -1   2  11       36.12       60.70     20.45 o 
   0   2  11     3288.41     3379.98    144.18 o 
   1   2  11     1959.98     1978.05     55.62 o 
   2   2  11      177.38      242.59     26.84 o 
   3   2  11        0.69      -19.05     17.19 o 
   4   2  11      277.32      281.81     34.14 o 
   5   2  11      115.22       42.21     23.64 o 
   6   2  11     1609.97     1640.87     69.43 o 
   7   2  11      160.92      132.98     32.40 o 
   8   2  11       76.15       43.66     28.58 o 
 -12   3  11      224.60      248.19     35.01 o 
 -11   3  11        0.62       20.30     24.05 o 
 -10   3  11       44.72       66.16     32.16 o 
  -9   3  11        3.36      -13.06     22.27 o 
  -8   3  11       38.67       24.06     20.57 o 
  -7   3  11        6.44      -23.81     15.87 o 
  -6   3  11       18.01       27.18     15.97 o 
  -5   3  11       73.10       52.77     21.62 o 
  -4   3  11      136.11      138.19     22.22 o 
  -3   3  11       16.36       28.52     17.35 o 
  -2   3  11      553.04      576.40     43.15 o 
  -1   3  11     1618.21     1722.39     77.74 o 
   0   3  11      309.54      341.06     47.33 o 
   1   3  11      387.55      363.95     30.80 o 
   2   3  11      359.36      444.42     34.65 o 
   3   3  11      148.84      124.67     24.44 o 
   4   3  11       23.49       11.80     22.70 o 
   5   3  11      389.93      393.96     58.90 o 
   6   3  11      151.16      232.17     37.48 o 
   7   3  11      161.44      189.10     37.47 o 
   8   3  11     1047.77     1052.92     94.40 o 
 -12   4  11       39.62        4.14     26.47 o 
 -11   4  11      450.70      383.41     80.25 o 
 -10   4  11        5.13      -24.16     20.25 o 
  -9   4  11     2608.89     2784.63     97.16 o 
  -8   4  11       51.66       63.99     21.91 o 
  -7   4  11     3122.52     3387.31    100.56 o 
  -6   4  11        0.98      -11.20     25.12 o 
  -5   4  11       12.31       12.43     16.83 o 
  -4   4  11       12.92        2.77     16.80 o 
  -3   4  11      190.60      166.02     35.32 o 
  -2   4  11       24.42        1.28     15.12 o 
  -1   4  11       43.77       11.55     17.07 o 
   0   4  11       58.22       63.39     20.79 o 
   1   4  11       38.71        9.02     14.63 o 
   2   4  11       59.90       28.21     18.20 o 
   3   4  11     1707.88     1673.09     53.53 o 
   4   4  11        5.54        8.30     20.56 o 
   5   4  11     1470.44     1457.07     63.46 o 
   6   4  11       21.39       22.76     28.70 o 
   7   4  11      383.50      466.06     67.07 o 
 -12   5  11       94.94       97.70     30.38 o 
 -11   5  11        8.79      -13.16     24.77 o 
 -10   5  11       51.21       72.91     30.03 o 
  -9   5  11        0.06      -23.56     17.86 o 
  -8   5  11       18.37      -33.32     22.21 o 
  -7   5  11      811.14      904.35     56.47 o 
  -6   5  11       14.92       -2.50     28.06 o 
  -5   5  11      166.42      220.73     74.75 o 
  -4   5  11      163.79      141.51     24.34 o 
  -3   5  11      105.87       73.00     24.28 o 
  -2   5  11       44.99       19.66     20.22 o 
  -1   5  11      301.18      299.38     29.42 o 
   0   5  11      118.37      110.62     21.92 o 
   1   5  11       10.50        5.32     14.75 o 
   2   5  11       86.68       74.47     17.92 o 
   3   5  11      214.09      240.80     30.07 o 
   4   5  11       23.41       31.75     22.30 o 
   5   5  11      264.64      285.65     31.71 o 
   6   5  11      557.74      611.47     46.22 o 
   7   5  11       52.37       35.46     29.69 o 
 -11   6  11        5.24      -26.87     21.02 o 
 -10   6  11      428.05      373.21    132.69 o 
  -9   6  11      109.04       59.32     26.33 o 
  -8   6  11      559.17      634.98     62.57 o 
  -7   6  11      176.62      142.24     36.72 o 
  -6   6  11       15.43      -40.72     27.15 o 
  -5   6  11        2.89      -34.60     25.17 o 
  -4   6  11      139.55       57.07     29.97 o 
  -3   6  11       94.76       66.49     21.31 o 
  -2   6  11       56.69       61.72     22.40 o 
  -1   6  11       87.21      104.07     23.74 o 
   0   6  11      860.77      890.85     40.80 o 
   1   6  11      526.48      473.21     28.77 o 
   2   6  11      259.52      282.49     24.88 o 
   3   6  11      329.01      353.82     27.01 o 
   4   6  11      880.77      906.34     47.71 o 
   5   6  11       21.80       -8.95     40.18 o 
   6   6  11      531.64      603.16     51.23 o 
 -11   7  11       74.87       64.86     30.86 o 
 -10   7  11        9.30       11.66     26.88 o 
  -9   7  11      155.40      143.31     38.31 o 
  -8   7  11      157.67      167.60     41.30 o 
  -7   7  11      806.66      776.27     55.06 o 
  -6   7  11        6.70      -18.57     29.32 o 
  -5   7  11      388.18      517.25     63.05 o 
  -4   7  11     1214.63     1014.24     58.55 o 
  -3   7  11      690.67      753.64     52.23 o 
  -2   7  11     2715.05     2805.33     72.64 o 
  -1   7  11      646.58      637.18     36.75 o 
   0   7  11      339.62      366.66     33.00 o 
   1   7  11      506.90      452.93     29.76 o 
   2   7  11       71.93       57.67     19.07 o 
   3   7  11        0.07      -16.96     15.97 o 
   4   7  11       39.04       15.16     17.50 o 
   5   7  11       13.16        7.21     23.30 o 
   6   7  11       29.16       -3.18     38.06 o 
 -10   8  11       19.04      -20.11     31.13 o 
  -9   8  11      385.07      446.39     52.56 o 
  -8   8  11        3.03       -6.55     31.07 o 
  -7   8  11      318.78      333.75     67.87 o 
  -6   8  11        3.25      -17.31     28.34 o 
  -5   8  11      126.88       45.75     32.94 o 
  -4   8  11       22.01       -5.99     28.77 o 
  -3   8  11       70.68       14.47     30.68 o 
  -2   8  11       22.05       -4.68     26.17 o 
  -1   8  11      258.69      259.90     30.99 o 
   0   8  11        8.33       -6.94     19.29 o 
   1   8  11      306.78      296.97     27.56 o 
   2   8  11       43.60       14.52     18.54 o 
   3   8  11      943.32      910.37     51.15 o 
   4   8  11       54.60       19.32     21.10 o 
   5   8  11      107.34      153.25     34.46 o 
  -9   9  11       27.64       54.11     32.98 o 
  -8   9  11       13.76       31.41     34.21 o 
  -7   9  11       13.63       35.77     34.41 o 
  -6   9  11      123.94      121.97     37.73 o 
  -5   9  11      467.59      443.39     95.07 o 
  -4   9  11     1243.51     1227.55     68.22 o 
  -3   9  11      448.35      324.34     46.35 o 
  -2   9  11     1448.28     1469.26     72.77 o 
  -1   9  11        2.35       -8.95     30.03 o 
   0   9  11      407.38      490.83     39.05 o 
   1   9  11       84.13       76.03     21.65 o 
   2   9  11      283.97      273.72     27.93 o 
   3   9  11       27.33      -16.20     17.82 o 
   4   9  11      231.17      193.19     34.15 o 
  -8  10  11      211.39      188.65     44.19 o 
  -7  10  11       74.65       31.40     34.59 o 
  -6  10  11      238.18      146.34     39.84 o 
  -5  10  11       28.39      -19.59     30.42 o 
  -4  10  11        0.36      -43.28     28.85 o 
  -3  10  11       23.89       22.28     34.35 o 
  -2  10  11       41.09        0.20     32.13 o 
  -1  10  11       72.53       61.16     66.01 o 
   0  10  11      371.71      435.27     57.28 o 
   1  10  11       71.10       48.68     25.41 o 
   2  10  11      404.89      437.60     33.04 o 
   3  10  11        0.02      -13.97     19.57 o 
  -6  11  11       16.04       30.20     35.33 o 
  -5  11  11       36.87        4.76     33.82 o 
  -4  11  11       42.52       16.18     34.45 o 
  -3  11  11       83.33       48.00     35.58 o 
  -2  11  11      250.21      216.32     47.64 o 
  -1  11  11      222.06      226.85     45.47 o 
   0  11  11        8.94      -31.30     24.19 o 
   1  11  11        0.57      -33.46     22.31 o 
   2  11  11      368.99      316.20     48.99 o 
  -3  12  11       18.96      -14.31     34.74 o 
  -2  12  11        2.38      -41.01     38.86 o 
  -1  12  11        0.52      -24.49     62.04 o 
 -12   0  12      232.59      395.46     65.00 o 
 -10   0  12       29.11       -8.04     43.71 o 
  -8   0  12       37.34       19.08     23.12 o 
  -6   0  12      431.45      370.75     34.79 o 
  -4   0  12      527.07      485.88    107.65 o 
  -2   0  12       36.12       83.48     29.84 o 
   0   0  12      158.14      212.03     43.80 o 
   2   0  12      552.15      555.47     54.93 o 
   4   0  12     1908.01     1844.72     98.73 o 
   6   0  12      784.93      732.27     69.85 o 
 -12   1  12       47.19       56.95     54.58 o 
 -11   1  12        4.06        4.01     30.34 o 
 -10   1  12      766.35      925.06     43.59 o 
  -9   1  12       57.21       25.91     21.51 o 
  -8   1  12       17.57       15.59     16.21 o 
  -7   1  12       87.62       81.17     17.32 o 
  -6   1  12       20.97      -19.51     13.00 o 
  -5   1  12       84.35       92.34     21.55 o 
  -4   1  12     1589.53     1641.11     46.77 o 
  -3   1  12     1397.79     1343.04     42.62 o 
  -2   1  12     3778.01     3862.42    106.20 o 
  -1   1  12    13814.25    13958.78    386.38 o 
   0   1  12       15.77       13.48     28.71 o 
   1   1  12     1210.98     1251.09     46.52 o 
   2   1  12      334.88      352.99     36.21 o 
   3   1  12      294.39      278.85     57.40 o 
   4   1  12       18.11       25.70     24.29 o 
   5   1  12      120.02       76.54     47.95 o 
   6   1  12       21.87       37.67     27.13 o 
   7   1  12        0.86      -15.04     26.62 o 
 -12   2  12       21.56      -19.40     32.57 o 
 -11   2  12      147.27      226.60     33.83 o 
 -10   2  12        1.51       -6.26     22.30 o 
  -9   2  12      569.69      653.54     34.26 o 
  -8   2  12        0.90      -22.55     16.42 o 
  -7   2  12      388.96      427.94     24.27 o 
  -6   2  12       43.51       26.70     17.39 o 
  -5   2  12      196.64      253.59     28.84 o 
  -4   2  12       12.84       -9.95     23.28 o 
  -3   2  12      732.83      700.91     36.43 o 
  -2   2  12        7.96       20.54     21.39 o 
  -1   2  12      144.58      151.36     26.63 o 
   0   2  12      384.09      438.41     33.89 o 
   1   2  12      371.75      357.43     31.71 o 
   2   2  12       56.33       47.18     20.82 o 
   3   2  12     1407.00     1396.04     99.22 o 
   4   2  12      148.55      145.55     30.59 o 
   5   2  12     1408.71     1356.59     63.07 o 
   6   2  12       61.45       34.76     29.54 o 
   7   2  12      250.14      266.40     52.19 o 
 -12   3  12       34.95       28.02     66.76 o 
 -11   3  12      435.10      516.23     41.74 o 
 -10   3  12       71.22       70.88     31.85 o 
  -9   3  12      101.09      102.81     25.06 o 
  -8   3  12      270.15      223.35     27.19 o 
  -7   3  12       61.61       38.65     24.35 o 
  -6   3  12       10.13      -20.18     19.41 o 
  -5   3  12      100.93       61.72     22.15 o 
  -4   3  12       11.96       -1.97     17.50 o 
  -3   3  12        2.51       -5.93     20.23 o 
  -2   3  12      167.25      188.16     26.66 o 
  -1   3  12      379.94      428.47     33.99 o 
   0   3  12      752.19      740.95     38.70 o 
   1   3  12      262.92      234.05     28.55 o 
   2   3  12       25.65       18.50     20.93 o 
   3   3  12       59.95       58.00     23.19 o 
   4   3  12       51.52       46.01     25.49 o 
   5   3  12      605.14      588.65     46.81 o 
   6   3  12      475.64      484.78     48.10 o 
   7   3  12      300.06      328.57     43.17 o 
 -12   4  12      114.89      112.70     32.95 o 
 -11   4  12        2.94      -14.92     23.34 o 
 -10   4  12      296.29      272.06     35.19 o 
  -9   4  12       25.66       15.29     21.66 o 
  -8   4  12     1219.51     1237.05     61.01 o 
  -7   4  12       24.08       -8.17     28.75 o 
  -6   4  12     1260.45     1317.26     64.14 o 
  -5   4  12      124.67      108.70     32.05 o 
  -4   4  12      833.98      868.28     39.58 o 
  -3   4  12       15.27       -6.66     19.39 o 
  -2   4  12        2.38      -11.41     17.72 o 
  -1   4  12       17.34       -1.69     17.51 o 
   0   4  12        2.40      -26.51     17.67 o 
   1   4  12      178.24      164.43     27.51 o 
   2   4  12      234.88      272.28     29.81 o 
   3   4  12        0.70      -14.93     19.12 o 
   4   4  12     2102.30     2057.82     63.49 o 
   5   4  12      159.19      183.67     34.88 o 
   6   4  12     1188.38     1156.59     96.70 o 
 -11   5  12       95.54       71.83     29.44 o 
 -10   5  12        0.30      -12.26     21.99 o 
  -9   5  12      162.12      142.97     39.68 o 
  -8   5  12        2.48       -8.59     46.32 o 
  -7   5  12        2.36      -26.02     25.72 o 
  -6   5  12       20.93      -34.96     23.31 o 
  -5   5  12      271.29      266.22     42.01 o 
  -4   5  12      488.95      492.96     33.67 o 
  -3   5  12      243.44      229.04     28.44 o 
  -2   5  12      528.46      582.40     34.74 o 
  -1   5  12      212.56      227.09     29.10 o 
   0   5  12      978.37      933.01     42.39 o 
   1   5  12       22.20      -14.18     19.09 o 
   2   5  12      642.24      660.42     37.48 o 
   3   5  12       49.66       20.63     21.44 o 
   4   5  12        3.95      -18.30     20.90 o 
   5   5  12      298.01      342.91     41.33 o 
   6   5  12       11.94       26.90     28.97 o 
 -11   6  12       29.83       -3.90     36.48 o 
 -10   6  12       21.80       38.96     36.40 o 
  -9   6  12      618.79      638.32     59.17 o 
  -8   6  12      192.00      164.52     49.85 o 
  -7   6  12      301.47      271.77     44.02 o 
  -6   6  12        5.33       -3.53     29.12 o 
  -5   6  12      132.39      129.37     35.93 o 
  -4   6  12        6.90      -37.68     25.12 o 
  -3   6  12      393.05      358.64     33.08 o 
  -2   6  12      100.85       62.08     22.40 o 
  -1   6  12       68.47       64.63     23.67 o 
   0   6  12       11.65       10.64     20.56 o 
   1   6  12      903.06      858.00     34.31 o 
   2   6  12       18.69        7.66     21.65 o 
   3   6  12      738.67      736.12     40.11 o 
   4   6  12       26.45       37.35     23.80 o 
   5   6  12      346.68      307.18     40.25 o 
   6   6  12        1.40       23.28     28.21 o 
 -10   7  12      119.86      153.69     44.98 o 
  -9   7  12        8.37      -22.96     32.91 o 
  -8   7  12       41.24       79.53     36.49 o 
  -7   7  12       87.04      116.59     40.93 o 
  -6   7  12      268.92      277.66     87.56 o 
  -5   7  12       51.92       20.79     32.25 o 
  -4   7  12     1132.40     1108.66     63.63 o 
  -3   7  12      339.26      300.48     43.45 o 
  -2   7  12     1147.25     1157.03     47.48 o 
  -1   7  12     1402.78     1494.33     53.86 o 
   0   7  12      650.57      753.59     40.79 o 
   1   7  12      959.93      941.84     42.48 o 
   2   7  12      356.82      426.56     34.06 o 
   3   7  12      136.20      135.12     27.57 o 
   4   7  12       65.75       40.95     31.52 o 
   5   7  12        3.76       -8.11     24.69 o 
  -9   8  12        0.77      -25.17     31.45 o 
  -8   8  12       53.01       59.34     71.35 o 
  -7   8  12        0.42      -40.26     29.81 o 
  -6   8  12      447.47      364.60     48.84 o 
  -5   8  12        8.53       -8.66     32.03 o 
  -4   8  12      340.79      211.69     41.58 o 
  -3   8  12       60.44       97.41     36.90 o 
  -2   8  12       71.05       24.18     31.51 o 
  -1   8  12       38.95        7.02     29.83 o 
   0   8  12       86.69       48.34     23.78 o 
   1   8  12        7.57      -26.14     17.43 o 
   2   8  12      167.46      132.79     22.64 o 
   3   8  12       87.44       74.56     27.18 o 
   4   8  12      784.21      821.34     53.08 o 
  -8   9  12        9.94      -15.17     33.24 o 
  -7   9  12        0.21      -22.67     32.23 o 
  -6   9  12        4.59      -16.55     30.85 o 
  -5   9  12       98.36       67.28     65.13 o 
  -4   9  12      286.47      205.28     44.64 o 
  -3   9  12      959.42      993.62     63.68 o 
  -2   9  12      216.69      196.61     41.76 o 
  -1   9  12      762.26      811.38     57.64 o 
   0   9  12       10.35      -15.54     22.33 o 
   1   9  12      319.72      328.30     30.00 o 
   2   9  12       27.61       -9.79     19.01 o 
   3   9  12        9.04        4.13     21.61 o 
  -7  10  12      122.15      113.76     40.69 o 
  -6  10  12       17.95       24.90     33.69 o 
  -5  10  12      191.38      161.73     75.99 o 
  -4  10  12       13.27      -21.32     30.94 o 
  -3  10  12      694.79      519.01     59.43 o 
  -2  10  12        0.44      -46.97     42.48 o 
  -1  10  12        5.07      -12.65     31.38 o 
   0  10  12        6.11      -28.90     22.23 o 
   1  10  12      471.03      480.29     42.89 o 
   2  10  12       65.79       75.62     24.08 o 
  -5  11  12       92.18       11.44     35.93 o 
  -4  11  12        3.73      -45.48     31.15 o 
  -3  11  12       39.96        1.79     34.65 o 
  -2  11  12        1.42      -45.45     30.30 o 
  -1  11  12      224.34      248.83     49.00 o 
 -11   0  13        0.82       38.86     45.30 o 
  -9   0  13      148.12      149.75     32.69 o 
  -7   0  13       62.98       77.96     26.35 o 
  -5   0  13      319.77      327.79     50.07 o 
  -3   0  13     2576.08     2570.09     86.03 o 
  -1   0  13       44.89       39.52     28.75 o 
   1   0  13      422.45      474.32     58.81 o 
   3   0  13      123.70       69.68     36.56 o 
   5   0  13       60.34       84.78     44.07 o 
 -12   1  13       87.42      156.96     39.14 o 
 -11   1  13       73.27      131.86     38.05 o 
 -10   1  13      355.41      474.37     46.41 o 
  -9   1  13       87.48       79.81     24.04 o 
  -8   1  13       61.50       31.37     17.37 o 
  -7   1  13        5.15      -24.07     16.05 o 
  -6   1  13      159.50      105.35     19.85 o 
  -5   1  13       31.45       -4.30     18.76 o 
  -4   1  13      498.39      556.40     33.40 o 
  -3   1  13     1421.28     1446.37     46.53 o 
  -2   1  13     1537.81     1565.53     53.40 o 
  -1   1  13      454.93      547.05     37.23 o 
   0   1  13      385.61      456.63     35.98 o 
   1   1  13      105.26       84.75     26.62 o 
   2   1  13     1105.65     1181.50     56.63 o 
   3   1  13      272.86      281.67     36.40 o 
   4   1  13      696.87      739.67     49.64 o 
   5   1  13      161.87      190.07     35.12 o 
   6   1  13      105.86       99.96     33.99 o 
 -12   2  13        0.03        5.02     31.74 o 
 -11   2  13       16.97       18.43     30.09 o 
 -10   2  13      216.73      307.18     35.67 o 
  -9   2  13       87.43      128.79     25.07 o 
  -8   2  13     1023.27     1175.43     49.41 o 
  -7   2  13        8.15      -25.07     16.72 o 
  -6   2  13      611.79      653.75     38.81 o 
  -5   2  13      108.37      103.71     25.88 o 
  -4   2  13       72.71       65.65     24.42 o 
  -3   2  13        3.90        7.20     19.94 o 
  -2   2  13      539.81      588.02     64.16 o 
  -1   2  13      399.67      402.18     34.65 o 
   0   2  13       39.67        2.63     18.98 o 
   1   2  13       75.51       70.54     31.94 o 
   2   2  13      111.69      100.32     29.41 o 
   3   2  13        5.38      -13.14     24.03 o 
   4   2  13     1474.88     1514.80     66.50 o 
   5   2  13       28.44       35.32     26.86 o 
   6   2  13      311.73      343.51     44.99 o 
 -11   3  13      289.97      327.36     38.57 o 
 -10   3  13      331.88      547.37     45.98 o 
  -9   3  13      127.10      133.49     44.43 o 
  -8   3  13       28.86       30.09     24.35 o 
  -7   3  13        1.83      -21.63     28.07 o 
  -6   3  13       63.35       29.91     21.65 o 
  -5   3  13        7.51      -27.13     18.09 o 
  -4   3  13       33.85       28.50     21.62 o 
  -3   3  13      473.89      471.71     36.58 o 
  -2   3  13        9.61      -30.66     30.66 o 
  -1   3  13       16.37      -15.26     18.26 o 
   0   3  13       22.59      -27.41     18.28 o 
   1   3  13        8.92      -27.04     18.02 o 
   2   3  13      285.85      271.74     32.42 o 
   3   3  13      835.34      770.14     48.26 o 
   4   3  13       72.28       37.80     27.58 o 
   5   3  13        7.88      -29.03     24.63 o 
   6   3  13      194.82      182.97     38.71 o 
 -11   4  13      543.30      647.70     59.04 o 
 -10   4  13        8.46      -20.11     27.00 o 
  -9   4  13      763.59      780.39     52.05 o 
  -8   4  13       80.62       58.83     36.68 o 
  -7   4  13      302.12      358.77     56.78 o 
  -6   4  13      364.20      283.00     52.99 o 
  -5   4  13      953.41     1054.56     44.58 o 
  -4   4  13       93.76      118.97     24.80 o 
  -3   4  13      979.12      972.60     43.77 o 
  -2   4  13        0.05      -25.67     17.12 o 
  -1   4  13       13.23      -21.88     19.07 o 
   0   4  13       52.29       12.37     21.75 o 
   1   4  13      266.95      252.88     31.24 o 
   2   4  13        3.27      -27.03     18.02 o 
   3   4  13      305.45      377.94     37.43 o 
   4   4  13       58.39       52.06     28.43 o 
   5   4  13     1002.07     1017.28     58.85 o 
 -11   5  13      141.03      187.25     40.83 o 
 -10   5  13      246.92      292.54     47.44 o 
  -9   5  13       58.95      -19.63     31.55 o 
  -8   5  13       28.62       51.63     34.41 o 
  -7   5  13       24.20       -5.11     29.22 o 
  -6   5  13      192.44       97.11     36.42 o 
  -5   5  13      124.53       97.46     35.22 o 
  -4   5  13        7.16      -27.28     27.24 o 
  -3   5  13      373.23      380.72     33.73 o 
  -2   5  13       82.65       60.75     23.43 o 
  -1   5  13      373.15      437.22     37.18 o 
   0   5  13       81.63       90.22     31.88 o 
   1   5  13      295.99      315.55     51.00 o 
   2   5  13        1.75      -28.96     20.21 o 
   3   5  13        2.42      -24.88     20.11 o 
   4   5  13       18.61      -11.79     22.94 o 
   5   5  13      527.53      646.10     54.95 o 
 -10   6  13       49.29        7.61     41.90 o 
  -9   6  13        2.26      -20.86     32.28 o 
  -8   6  13      446.42      447.68     53.22 o 
  -7   6  13        2.27      -12.15     29.96 o 
  -6   6  13      306.05      363.03     49.08 o 
  -5   6  13       12.93       22.71     39.87 o 
  -4   6  13      421.05      425.70     49.82 o 
  -3   6  13       91.68        2.76     62.92 o 
  -2   6  13       81.90       65.98     24.62 o 
  -1   6  13        1.59      -17.51     20.15 o 
   0   6  13        9.57        0.83     23.26 o 
   1   6  13       72.59       76.85     26.24 o 
   2   6  13      203.87      214.89     60.95 o 
   3   6  13        8.76       20.77     23.19 o 
   4   6  13      683.60      705.71     43.71 o 
  -9   7  13      169.25      233.77     60.14 o 
  -8   7  13      141.00       97.22     38.15 o 
  -7   7  13        7.57      -23.25     34.93 o 
  -6   7  13      157.08      150.32     39.58 o 
  -5   7  13      538.16      418.34     61.20 o 
  -4   7  13      210.87      174.64     40.74 o 
  -3   7  13     1375.80     1408.59     72.03 o 
  -2   7  13       66.41       39.85     36.16 o 
  -1   7  13      597.27      662.89     40.59 o 
   0   7  13      355.26      433.57     31.19 o 
   1   7  13      104.67      146.50     29.46 o 
   2   7  13      800.15      785.12     44.56 o 
   3   7  13      200.87      261.42     33.96 o 
   4   7  13      320.87      446.43     97.19 o 
  -9   8  13      107.10      106.86     62.61 o 
  -8   8  13       30.56       -7.43     34.89 o 
  -7   8  13        4.55      -44.24     29.49 o 
  -6   8  13        9.96       -4.96     36.16 o 
  -5   8  13      343.09      347.76     94.89 o 
  -4   8  13        0.03      -50.01     33.34 o 
  -3   8  13      194.31      177.91     41.09 o 
  -2   8  13       21.61      -33.30     29.21 o 
  -1   8  13      196.84      114.71     40.43 o 
   0   8  13        0.03      -13.51     18.05 o 
   1   8  13      124.75       71.47     27.40 o 
   2   8  13       37.84        1.16     26.29 o 
   3   8  13       69.86       48.81     26.92 o 
  -7   9  13       34.29       28.48     36.32 o 
  -6   9  13       12.94       -4.85     32.88 o 
  -5   9  13        1.68      -45.96     30.64 o 
  -4   9  13       26.35      -12.58     34.42 o 
  -3   9  13       39.20       27.96     36.63 o 
  -2   9  13      349.61      478.01     81.03 o 
  -1   9  13      313.33      278.77     47.80 o 
   0   9  13      895.16      965.67     50.05 o 
   1   9  13       20.42      -16.64     19.41 o 
   2   9  13      270.78      249.92     36.35 o 
  -5  10  13       42.89       -2.02     48.92 o 
  -4  10  13      258.54      188.94     44.68 o 
  -3  10  13      181.02      150.65     74.00 o 
  -2  10  13      117.62       94.31     44.33 o 
  -1  10  13       10.63      -14.21     35.25 o 
   0  10  13       51.45        6.44     26.73 o 
 -10   0  14      120.54      136.44     51.93 o 
  -8   0  14       10.12      -40.45     30.62 o 
  -6   0  14        9.27      -12.31     28.59 o 
  -4   0  14      415.79      424.23     48.14 o 
  -2   0  14      925.26      929.83     56.12 o 
   0   0  14      217.65      217.77     48.22 o 
   2   0  14       54.09       44.16     37.36 o 
   4   0  14      319.16      366.05     60.49 o 
 -11   1  14      149.33      205.42     40.14 o 
 -10   1  14      225.25      351.21     64.03 o 
  -9   1  14      176.77      167.35     34.18 o 
  -8   1  14        8.87      -25.71     27.67 o 
  -7   1  14      127.38      102.67     25.18 o 
  -6   1  14        3.81      -30.95     20.64 o 
  -5   1  14       50.23       42.58     26.77 o 
  -4   1  14        2.88        9.18     20.04 o 
  -3   1  14      102.63       96.21     26.88 o 
  -2   1  14      994.91      923.36     44.30 o 
  -1   1  14        5.40      -21.62     19.01 o 
   0   1  14      323.60      372.15     35.31 o 
   1   1  14      785.85      765.25     48.15 o 
   2   1  14      637.23      686.51     48.52 o 
   3   1  14     1313.97     1348.30     64.14 o 
   4   1  14       30.10       -7.54     24.89 o 
   5   1  14      510.28      559.22     53.67 o 
 -11   2  14       64.69       21.37     48.39 o 
 -10   2  14        0.07      -19.46     34.79 o 
  -9   2  14       36.43       33.92     27.57 o 
  -8   2  14        2.88      -35.01     23.34 o 
  -7   2  14       45.34        0.50     32.25 o 
  -6   2  14       30.01      -15.14     22.02 o 
  -5   2  14     1005.27      932.49     44.98 o 
  -4   2  14        0.02       -4.66     19.90 o 
  -3   2  14     2135.66     2314.86     95.18 o 
  -2   2  14     1171.61     1252.74     52.38 o 
  -1   2  14       25.46       24.27     22.65 o 
   0   2  14       70.98       37.68     23.15 o 
   1   2  14      269.74      224.18     36.46 o 
   2   2  14       11.56        9.81     25.31 o 
   3   2  14      390.05      402.17     44.40 o 
   4   2  14        2.39       -6.09     24.98 o 
   5   2  14      659.87      738.43     55.63 o 
 -11   3  14       94.41       74.39     38.00 o 
 -10   3  14      177.59      257.24     44.55 o 
  -9   3  14        8.94      -11.57     25.72 o 
  -8   3  14        3.11      -43.02     28.68 o 
  -7   3  14      180.06      242.99     46.59 o 
  -6   3  14       70.82       37.48     53.16 o 
  -5   3  14        0.14      -24.00     21.52 o 
  -4   3  14      122.94      152.66     28.98 o 
  -3   3  14      400.53      389.44     35.72 o 
  -2   3  14        5.83      -19.67     21.77 o 
  -1   3  14      175.62      187.53     29.40 o 
   0   3  14      313.65      309.29     33.25 o 
   1   3  14       94.88       65.55     26.67 o 
   2   3  14      479.02      537.81     41.61 o 
   3   3  14      111.26      112.88     33.28 o 
   4   3  14      193.55      156.27     35.71 o 
   5   3  14        1.42      -21.68     26.44 o 
 -10   4  14      210.20      181.83     67.65 o 
  -9   4  14       31.27       57.23     38.43 o 
  -8   4  14      472.63      545.80     71.58 o 
  -7   4  14        6.84      -28.14     36.96 o 
  -6   4  14      574.95      642.46     98.95 o 
  -5   4  14        0.34      -34.14     29.24 o 
  -4   4  14     1557.77     1638.15     57.07 o 
  -3   4  14      133.27      128.27     28.00 o 
  -2   4  14     1926.08     1976.96     74.55 o 
  -1   4  14        0.16      -25.58     20.91 o 
   0   4  14      227.60      233.04     32.69 o 
   1   4  14       11.30      -30.08     20.05 o 
   2   4  14      213.30      252.73     32.38 o 
   3   4  14        0.56      -25.47     22.48 o 
   4   4  14      225.74      170.66     46.54 o 
 -10   5  14       30.75        0.58     42.52 o 
  -9   5  14      144.11      146.09     43.95 o 
  -8   5  14       42.70      -33.70     32.98 o 
  -7   5  14       18.51      -10.08     38.06 o 
  -6   5  14        2.53      -20.23     33.43 o 
  -5   5  14       26.55       -1.45     32.51 o 
  -4   5  14        0.11      -20.74     43.63 o 
  -3   5  14       23.23      -10.72     27.86 o 
  -2   5  14       37.26      -12.39     21.53 o 
  -1   5  14       40.11       14.53     24.95 o 
   0   5  14      457.56      523.02     47.82 o 
   1   5  14       80.04       59.52     25.41 o 
   2   5  14      272.49      325.43     36.02 o 
   3   5  14      502.02      545.75     43.76 o 
   4   5  14      254.26      257.28     42.12 o 
  -9   6  14       28.93        6.19     39.25 o 
  -8   6  14        6.85      -30.81     33.06 o 
  -7   6  14      381.57      319.76     49.43 o 
  -6   6  14       42.86       44.71     37.51 o 
  -5   6  14      658.36      485.09     69.59 o 
  -4   6  14      487.37      487.99     90.43 o 
  -3   6  14      229.48      212.62     71.05 o 
  -2   6  14       24.60      -25.51     20.18 o 
  -1   6  14       31.90       -4.95     22.46 o 
   0   6  14        0.24      -29.58     21.44 o 
   1   6  14        2.99      -37.84     25.22 o 
   2   6  14        9.45        1.64     30.74 o 
   3   6  14      131.66      160.76     31.26 o 
  -8   7  14        5.36        5.54     53.38 o 
  -7   7  14       39.17       18.04     35.40 o 
  -6   7  14       94.27       71.34     35.29 o 
  -5   7  14        0.02      -45.87     30.58 o 
  -4   7  14       24.76       16.05     32.36 o 
  -3   7  14      152.16       92.89     37.42 o 
  -2   7  14      774.02      829.47     60.75 o 
  -1   7  14      267.52      241.87     33.99 o 
   0   7  14      556.36      671.77     74.21 o 
   1   7  14      136.41       90.80     29.30 o 
   2   7  14      246.26      284.03     35.43 o 
  -7   8  14        2.80      -28.43     32.68 o 
  -6   8  14        3.31      -33.42     57.71 o 
  -5   8  14        1.67      -14.60     34.36 o 
  -4   8  14      152.39       96.57     38.12 o 
  -3   8  14        2.55      -42.96     28.64 o 
  -2   8  14      371.46      336.22     50.39 o 
  -1   8  14        0.42      -21.64     37.89 o 
   0   8  14        4.09      -21.69     25.42 o 
   1   8  14       57.33       70.56     28.42 o 
  -5   9  14       20.64      -14.46     34.74 o 
  -4   9  14       44.05        6.98     35.50 o 
  -3   9  14       80.11        9.08     35.05 o 
  -2   9  14      124.83       70.95     39.00 o 
  -1   9  14      192.47      244.44     65.79 o 
  -7   0  15      133.72       86.56     37.66 o 
  -5   0  15      108.98      109.64     37.86 o 
  -3   0  15       64.69       39.66     33.25 o 
  -1   0  15      304.84      211.59     49.45 o 
   1   0  15      662.23      607.14     71.80 o 
   3   0  15      205.86      171.06     50.69 o 
  -9   1  15       66.78       99.33     40.76 o 
  -8   1  15        1.09      -40.36     26.91 o 
  -7   1  15      103.32      101.59     29.79 o 
  -6   1  15       86.00       78.45     25.92 o 
  -5   1  15        4.60      -33.54     22.36 o 
  -4   1  15       55.43       48.08     27.44 o 
  -3   1  15      216.08      263.63     36.77 o 
  -2   1  15      447.26      531.60     52.38 o 
  -1   1  15      647.09      592.93     40.85 o 
   0   1  15      135.68      130.18     33.65 o 
   1   1  15      409.98      493.44     47.96 o 
   2   1  15      920.06      872.81     55.11 o 
   3   1  15      441.71      486.22     49.22 o 
   4   1  15      674.53      665.47     57.13 o 
 -10   2  15        9.98      -13.84     29.86 o 
  -9   2  15        1.07      -51.13     34.09 o 
  -8   2  15       41.15      -22.25     35.63 o 
  -7   2  15       48.38       35.10     36.05 o 
  -6   2  15      355.67      385.06     38.68 o 
  -5   2  15       23.74        0.12     23.56 o 
  -4   2  15     1566.57     1649.84     59.40 o 
  -3   2  15     1093.58     1041.57     49.00 o 
  -2   2  15       79.54      108.86     28.94 o 
  -1   2  15       39.56        6.32     22.61 o 
   0   2  15       62.53       52.79     26.34 o 
   1   2  15        4.00      -31.87     21.24 o 
   2   2  15        4.71       18.77     27.35 o 
   3   2  15       60.75       70.24     42.34 o 
 -10   3  15       82.55       56.22     38.33 o 
  -9   3  15      177.85      186.80     52.28 o 
  -8   3  15       53.87       50.32     39.09 o 
  -7   3  15        0.82      -29.91     33.99 o 
  -6   3  15      398.86      351.69     48.89 o 
  -5   3  15      244.38      217.28     32.65 o 
  -4   3  15      178.72      241.21     34.03 o 
  -3   3  15       56.95       51.13     27.41 o 
  -2   3  15       14.58       11.24     23.67 o 
  -1   3  15        3.31       -7.71     22.62 o 
   0   3  15      144.76      115.49     26.95 o 
   1   3  15      125.18      105.38     27.92 o 
   2   3  15      111.90       95.12     33.00 o 
   3   3  15      201.92      195.24     37.44 o 
  -9   4  15       70.21       20.41     50.82 o 
  -8   4  15        7.16      -17.13     34.09 o 
  -7   4  15      749.65      732.04     60.28 o 
  -6   4  15       37.15        9.64     34.63 o 
  -5   4  15     1467.05     1516.64     75.13 o 
  -4   4  15       19.53       18.92     25.73 o 
  -3   4  15     1024.02     1109.02     60.30 o 
  -2   4  15        0.37      -27.99     39.52 o 
  -1   4  15      491.24      488.07     40.99 o 
   0   4  15        3.63      -16.96     22.16 o 
   1   4  15      271.83      268.89     36.29 o 
   2   4  15       23.29       26.38     26.14 o 
   3   4  15       15.18       13.19     28.15 o 
  -9   5  15      133.91      133.15     45.02 o 
  -8   5  15      116.84      163.33     44.23 o 
  -7   5  15      100.98       25.65     36.89 o 
  -6   5  15      112.01       75.79     39.08 o 
  -5   5  15       94.90      128.26     42.47 o 
  -4   5  15       48.64       13.74     33.57 o 
  -3   5  15        7.62       -6.50     29.18 o 
  -2   5  15       37.49      -28.74     22.07 o 
  -1   5  15       22.58      -29.58     22.52 o 
   0   5  15       10.83       13.82     22.70 o 
   1   5  15      349.98      393.68     51.85 o 
   2   5  15       49.29       31.81     32.24 o 
  -8   6  15        2.28      -74.26     58.02 o 
  -7   6  15       14.32      -47.14     31.43 o 
  -6   6  15       86.97       26.95     38.97 o 
  -5   6  15      171.31      122.33     53.96 o 
  -4   6  15      693.76      634.76     57.04 o 
  -3   6  15      120.88       94.10     37.80 o 
  -2   6  15      285.70      298.19     36.08 o 
  -1   6  15       80.43       64.89     27.01 o 
   0   6  15        3.75       -5.21     29.41 o 
   1   6  15       17.79       -4.95     35.86 o 
  -7   7  15        9.43      -59.68     39.78 o 
  -6   7  15        9.55      -20.66     32.54 o 
  -5   7  15        7.55      -22.82     32.66 o 
  -4   7  15        3.64      -44.39     29.60 o 
  -3   7  15        6.19      -30.79     34.07 o 
  -2   7  15      141.11      117.38     42.80 o 
  -1   7  15      477.66      572.06     46.39 o 
   0   7  15       52.61       34.43     28.00 o 
  -5   8  15       79.90       17.15     36.41 o 
  -4   8  15       17.48      -30.00     37.62 o 
  -3   8  15       85.83       54.06     39.14 o 
  -2   8  15        4.35      -19.99     33.75 o 
  -8   0  16      107.42       61.46     40.51 o 
  -6   0  16       18.53      -45.87     32.16 o 
  -4   0  16      121.64      126.05     40.28 o 
  -2   0  16      245.28      220.95     53.87 o 
   0   0  16      295.97      336.38     59.79 o 
   2   0  16      132.49      246.12     59.61 o 
  -9   1  16        8.13      -52.49     34.99 o 
  -8   1  16      100.43       56.03     34.69 o 
  -7   1  16       49.62      -11.67     27.35 o 
  -6   1  16      134.45      132.43     33.63 o 
  -5   1  16       86.20       46.44     28.35 o 
  -4   1  16       33.87       -5.28     24.43 o 
  -3   1  16       43.26      -10.08     24.76 o 
  -2   1  16       58.59        3.16     23.55 o 
  -1   1  16        3.84      -36.84     26.18 o 
   0   1  16        7.91       -7.08     26.69 o 
   1   1  16      748.87      899.86     57.24 o 
   2   1  16      360.60      408.28     48.64 o 
  -9   2  16       11.28      -69.23     46.36 o 
  -8   2  16       46.11      -42.38     60.05 o 
  -7   2  16        4.82      -24.51     32.88 o 
  -6   2  16       12.26      -25.01     29.20 o 
  -5   2  16       69.27       19.00     27.14 o 
  -4   2  16        7.26      -35.92     23.95 o 
  -3   2  16      378.52      438.31     41.55 o 
  -2   2  16      212.27      204.18     34.25 o 
  -1   2  16      479.80      521.40     51.45 o 
   0   2  16        9.63        7.08     25.82 o 
   1   2  16      318.12      388.48     46.99 o 
   2   2  16       29.13        9.90     28.97 o 
  -8   3  16      250.85      229.44     67.03 o 
  -7   3  16       66.45      -20.99     36.85 o 
  -6   3  16      452.01      389.56     53.72 o 
  -5   3  16      303.46      343.67     39.69 o 
  -4   3  16        2.29      -21.05     32.82 o 
  -3   3  16      266.62      278.65     36.18 o 
  -2   3  16        2.62      -29.54     23.82 o 
  -1   3  16       28.41      -23.46     23.75 o 
   0   3  16        0.41       -7.59     23.37 o 
   1   3  16       72.88       47.29     41.64 o 
  -8   4  16        5.67      -50.51     33.76 o 
  -7   4  16       12.27      -20.01     36.87 o 
  -6   4  16      301.63      301.80     50.33 o 
  -5   4  16        0.17       -4.11     35.06 o 
  -4   4  16      900.82      910.43     48.54 o 
  -3   4  16       65.14       13.25     27.35 o 
  -2   4  16      276.89      376.84     41.49 o 
  -1   4  16        3.15      -38.54     28.50 o 
   0   4  16      627.62      625.70     44.40 o 
   1   4  16       23.73      -22.28     23.09 o 
  -7   5  16      124.92       88.85     39.93 o 
  -6   5  16       29.98       50.53     44.99 o 
  -5   5  16      774.03      747.50     62.69 o 
  -4   5  16      140.11       80.18     41.93 o 
  -3   5  16       21.28      -13.93     33.85 o 
  -2   5  16        0.61      -23.08     23.38 o 
  -1   5  16       30.23       -3.51     26.45 o 
   0   5  16        0.85      -27.75     24.22 o 
  -6   6  16        0.52      -48.26     33.52 o 
  -5   6  16       79.18       48.13     38.18 o 
  -4   6  16        7.35      -35.40     31.35 o 
  -3   6  16      417.73      332.26     58.02 o 
  -2   6  16      258.74      236.44     71.93 o 
  -1   6  16      379.50      462.82     71.41 o 
  -7   0  17      164.15      144.72     45.71 o 
  -5   0  17        0.78      -48.01     32.00 o 
  -3   0  17       52.60       36.47     44.60 o 
  -1   0  17       95.30       77.10     43.80 o 
  -7   1  17      240.42      172.56     48.14 o 
  -6   1  17      176.03      120.14     34.70 o 
  -5   1  17       91.16       65.13     30.21 o 
  -4   1  17      131.78      105.01     32.86 o 
  -3   1  17       11.56      -27.91     25.80 o 
  -2   1  17        1.69      -27.91     26.30 o 
  -1   1  17       33.26       21.30     28.97 o 
   0   1  17      110.03       76.02     34.26 o 
  -7   2  17        3.25      -34.49     42.30 o 
  -6   2  17       99.78       49.19     40.89 o 
  -5   2  17        0.69      -38.85     25.90 o 
  -4   2  17       81.98       49.01     35.38 o 
  -3   2  17        2.88      -38.25     25.50 o 
  -2   2  17      161.07       50.12     29.19 o 
  -1   2  17       40.05       17.32     28.46 o 
  -6   3  17       48.74       19.48     63.32 o 
  -5   3  17       83.76       17.03     37.81 o 
  -4   3  17      110.78       85.96     31.19 o 
  -3   3  17       80.69       37.15     29.48 o 
  -2   3  17        2.95      -34.37     22.91 o 
  -1   3  17       54.81       11.73     25.66 o 
  -5   4  17       73.06       31.35     41.67 o 
  -4   4  17       84.55       93.36     43.39 o 
  -3   4  17      675.36      859.02     79.57 o 
  -2   4  17       48.54       33.54     28.71 o 
                                                 
